# Supplementary material for: A Comprehensive tRNA Deletion Library Unravels the Genetic Architecture of the tRNA Pool
Source: PLoS Genet. 2014 Jan 16;10(1):e1004084. doi: 10.1371/journal.pgen.1004084 (PMC3894157; doi:10.1371/journal.pgen.1004084)
Supplement: Table S2 — List of all tRNA deletion strains in the library and their respective phenotypes across conditions. (XLS) [file pgen.1004084.s011.xls]

## Sheet: deleted_tRNAs
All tRNA deleted genes are listed, with the tRNA location information, family size, the tRNA's sigma for both the growth yield and growth rate in all 6 conditions.
As in the main text, the colors indicate measurements which are considered a non w.t. phenotype:
		improved
		highly improved
		highly impaired
		impaired
										Growth Rate						Growth Yield
No.	gene name	GtRNADB name	anticodon	AA	codon	chromosome	start	end	strand	family size	YPD	SDC	Low glucose	Galactose	NaCl	DTT	YPD (Y)	SDC (Y)	Low glucose (Y)	Galactose (Y)	NaCl (Y)	DTT7	comments
1	tA(AGC)D	chr4.trna3-AlaAGC	AGC	A	GCT	D	410376	410448	+	11	0.168561	-1.55695	-0.953202	-3.57888	0.694455	-3.08582	1.35966	-1.29369	-2.59498	-0.702245	0.939138	-2.26573
2	tA(AGC)F	chr6.trna6-AlaAGC	AGC	A	GCT	F	204912	204984	-	11	0.951632	-0.927569	-1.00873	-1.50863	0.264893	1.23705	3.23588	-0.0303156	1.00656	-0.542069	-9.03061	1.10531
3	tA(AGC)G	chr7.trna15-AlaAGC	AGC	A	GCT	G	774354	774426	+	11	1.99898	0.316512	-2.14586	-3.95848	0.506046	0.561888	-1.16171	-2.42884	-2.07474	-1.96647	-3.87825	-3.09924
4	tA(AGC)K1	chr11.trna4-AlaAGC	AGC	A	GCT	K	219539	219611	+	11	0.614673	-1.23099	-0.838711	-6.34702	0.0474613	2.50421	2.64808	1.07259	-2.70958	-0.639716	0.28343	1.15178
5	tA(AGC)K2	chr11.trna9-AlaAGC	AGC	A	GCT	K	517630	517702	+	11	-0.532717	0.0373131	-0.550144	-3.65334	-0.984972	0.0588979	2.33381	-0.0200312	-2.57649	-0.697965	0.158846	-0.541105
6	tA(AGC)L	chr12.trna16-AlaAGC	AGC	A	GCT	L	656936	657008	-	11	-1.32316	-0.912168	-0.894086	-1.88874	-0.582292	0.480244	3.77124	2.2853	-2.82555	1.02567	0.998998	1.33432
7	tA(AGC)M1	chr13.trna17-AlaAGC	AGC	A	GCT	M	321146	321218	-	11	0.263071	-0.841517	1.10601	-0.866014	1.24221	4.48043	1.7601	-0.347447	-0.358847	-0.600615	-0.130139	8.86959
8	tA(AGC)M2	chr13.trna9-AlaAGC	AGC	A	GCT	M	768368	768440	-	11	-0.50375	-0.596743	-2.44095	-3.60939	0.368577	-10.7984	-2.17005	-0.925717	0.268077	-2.40118	-1.97835	-0.670529
9	tA(UGC)A	chr1.trna2-AlaTGC	UGC	A	GCA	A	166268	166340	+	5	-0.289992	-1.18088	-0.73175	-0.0872404	-0.299329	0.330265	2.88503	0.5865	-0.386804	0.109735	0.639802	0.750285
10	tA(UGC)E	chr5.trna16-AlaTGC	UGC	A	GCA	E	312019	312091	-	5	-0.225126	0.420784	-1.44308	-1.37231	1.50555	1.64681	-0.381446	-2.67316	-2.52912	-1.74656	-5.84298	4.87854
11	tA(UGC)G	chr7.trna17-AlaTGC	UGC	A	GCA	G	794422	794494	+	5	0.228631	-2.25706	-0.322974	0.924359	-0.458192	-0.907223	3.53589	1.84451	-0.828845	0.662188	1.41761	2.14536
12	tA(UGC)L	chr12.trna20-AlaTGC	UGC	A	GCA	L	214884	214956	-	5	0.551007	-3.96575	-0.609657	-1.05434	-0.243281	-0.123776	2.43902	0.853681	-1.6635	0.109371	0.46538	-0.306919
13	tC(GCA)B	chr2.trna11-CysGCA	GCA	C	TGC	B	643002	643073	-	4	-1.37919	-2.4408	-2.49776	1.23636	2.91316	-13.5542	-3.48233	-1.62168	-1.69166	-2.43988	-12.74	-0.740894
14	tC(GCA)P1	chr16.trna14-CysGCA	GCA	C	TGC	P	435890	435961	-	4	0.119057	0.600766	-2.64893	-3.9176	1.84713	-0.206179	-0.473349	-1.36308	-0.822078	-0.54636	-5.29057	15.9619
15	tC(GCA)P2	chr16.trna10-CysGCA	GCA	C	TGC	P	775763	775834	-	4	1.6375	0.345756	-0.499874	-0.418817	1.31349	-11.0908	-0.692194	-1.6072	-0.29576	-0.421727	2.19422	-3.2048
16	tD(GUC)G1	chr7.trna8-AspGTC	GUC	D	GAC	G	531614	531685	+	16	-1.02896	-1.54453	-0.836322	-0.553651	0.607939	1.09211	-1.66611	-0.700136	-2.61962	-4.37282	-0.550073	-0.417939
17	tD(GUC)G2	chr7.trna29-AspGTC	GUC	D	GAC	G	544581	544652	-	16	-0.862359	-0.609221	-0.54076	-0.141642	0.138388	1.60954	0.500778	0.698639	0.0168209	-1.00034	-1.27389	0.951772
18	tD(GUC)J4	chr10.trna11-AspGTC	GUC	D	GAC	J	541501	541572	+	16	0.0670194	-1.27308	-0.382981	-1.20711	-0.582292	0.747104	0.050485	0.684003	-1.422	-1.14397	0.998998	0.0358104
19	tD(GUC)K	chr11.trna11-AspGTC	GUC	D	GAC	K	512974	513045	-	16	-0.33704	-0.357667	0.133178	0.432082	0.64537	-0.822661	1.57129	0.057257	-1.41971	-0.109441	-3.79133	0.374184
20	tD(GUC)L1	chr12.trna3-AspGTC	GUC	D	GAC	L	427133	427204	+	16	-1.42844	1.76262	-1.42929	-0.851447	-2.04912	-1.78461	0.392847	1.3143	-0.373113	0.118018	-0.456442	-1.60204
21	tD(GUC)M	chr13.trna5-AspGTC	GUC	D	GAC	M	463553	463624	+	16	0.0540197	0.590472	-1.41764	-0.835078	-1.72298	5.96161	1.40507	0.447462	0.207081	0.551241	-1.07998	-0.399546
22	tD(GUC)O	chr15.trna10-AspGTC	GUC	D	GAC	O	571959	572030	+	16	-1.15126	2.54116	-0.372792	-1.53938	0.513294	-5.32085	1.59114	-0.224745	0.846029	-1.2049	0.145828	-1.02322
23	tE(CUC)D	chr4.trna21-GluCTC	CUC	E	GAG	D	1017203	1017274	-	2	-2.0655	-0.84153	-0.199328	0.29019	-0.243281	-3.96397	-1.01192	1.39887	-1.58245	0.216905	0.46538	-3.82513
24	tE(CUC)I	chr9.trna2-GluCTC	CUC	E	GAG	I	197589	197660	+	2	-0.742434	-0.946824	-0.00704551	-5.93796	0.237612	2.22643	-1.88009	-1.29041	-0.600458	-2.61992	-4.94626	0.319202
25	tE(UUC)B	chr2.trna10-GluTTC	UUC	E	GAA	B	645162	645233	+	14	-0.552899	0.21871	-2.21814	-1.29763	-0.253073	-5.6024	-0.460286	-2.61115	0.605238	0.0222764	-0.523843	-1.68946
26	tE(UUC)C	chr3.trna10-GluTTC	UUC	E	GAA	C	82462	82533	-	14	-0.457053	0.0685729	-1.82032	-1.29287	-2.59227	3.87237	-0.527438	-4.97409	-1.96388	-0.425218	-3.8647	0.993153
27	tE(UUC)E1	chr5.trna4-GluTTC	UUC	E	GAA	E	177098	177169	+	14	0.505213	4.09269	-2.02738	-2.72261	0.896447	9.87407	-0.140636	-0.312117	-3.2613	-1.59033	-4.09347	4.69206
28	tE(UUC)E3	chr5.trna12-GluTTC	UUC	E	GAA	E	487326	487397	-	14	-0.643739	-2.3636	-2.23629	-1.58739	-0.972198	0.878318	-1.54705	-5.48264	0.0980775	-6.44896	-0.261671	-0.340914
29	tE(UUC)G1	chr7.trna5-GluTTC	UUC	E	GAA	G	328586	328657	+	14	-0.768248	0.370424	0.45123	1.60758	0.138388	2.18379	0.327367	1.43323	0.618322	8.66321	-1.27389	0.338136
30	tE(UUC)I	chr9.trna6-GluTTC	UUC	E	GAA	I	370414	370485	+	14	0.560522	-2.0695	-1.21745	-0.872177	-0.0171487	2.05239	-0.835229	0.77064	-0.417886	-1.29915	-0.93573	0.295029
31	tE(UUC)J	chr10.trna23-GluTTC	UUC	E	GAA	J	115935	116006	-	14	-0.710081	-1.20078	-0.0300038	-4.50087	4.37115	2.1285	-1.13275	0.00204793	-2.23023	0.103614	-8.3833	1.18031
32	tE(UUC)K	chr11.trna15-GluTTC	UUC	E	GAA	K	141023	141094	-	14	-2.71193	0.447499	-2.57957	-5.39791	-1.37194	-4.23192	-4.89034	-6.49338	-3.94577	-3.40825	-0.981417	4.90916
33	tE(UUC)L	chr12.trna9-GluTTC	UUC	E	GAA	L	797178	797249	+	14	-1.342	-0.79396	-3.74954	-4.14184	-2.04912	2.87827	-1.43573	-4.82836	0.493593	-1.71258	-0.456442	2.74526
34	tE(UUC)M	chr13.trna2-GluTTC	UUC	E	GAA	M	290800	290871	+	14	-0.00178417	-1.46429	0.45123	-6.67125	-1.46011	10.3932	-1.63063	-1.07231	-4.16603	1.97905	-1.28096	1.9476
35	tE(UUC)P	chr16.trna16-GluTTC	UUC	E	GAA	P	210191	210262	-	14	0.542549	1.60447	0.185738	1.36669	-0.827184	42.5546	-4.71712	-7.58984	-5.6264	-7.04618	-0.731406	-0.631415
36	tF(GAA)D	chr4.trna19-PheGAA	GAA	F	TTC	D	1095367	1095458	-	10	0.0141499	1.44058	-1.09564	-2.80234	-1.07734	-2.47337	-0.100134	-3.50282	0.132915	0.656547	-3.08495	-4.87256
37	tF(GAA)F	chr6.trna9-PheGAA	GAA	F	TTC	F	157910	158001	-	10	1.57207	-1.40256	0.193491	-2.81825	0.187096	1.97492	-1.11286	0.490349	1.46526		-2.55948	0.750214
38	tF(GAA)G	chr7.trna30-PheGAA	GAA	F	TTC	G	440721	440812	-	10	-1.90396	-0.133905	-2.62178	-4.88112	0.109033	-29.2526	-0.472537	-1.05443	-0.571759	0.0279408	-1.15513	-5.73913
39	tF(GAA)H1	chr8.trna7-PheGAA	GAA	F	TTC	H	237850	237941	-	10	0.415061	0.239963	-1.31798	-2.19083	2.10893	-4.2952	-0.969378	-2.45785	-0.906706	-2.1775	-0.763324	1.86921
40	tF(GAA)H2	chr8.trna6-PheGAA	GAA	F	TTC	H	358481	358572	-	10	0.567914	-3.25309	-1.89813	-1.08127	-0.972198	-1.86177	-0.550704	0.0765539	-0.251463	0.575527	-0.261671	-1.68006
41	tF(GAA)M	chr13.trna3-PheGAA	GAA	F	TTC	M	352279	352369	+	10	0.0925795	-1.01462	-1.25535	-1.41559	0.154713	1.79883	0.0302735	-0.669097	-0.455086	-0.431379	1.5029	-0.983451
42	tF(GAA)N	chr14.trna3-PheGAA	GAA	F	TTC	N	374871	374961	+	10	0.184918	-1.23772	-2.07199	-1.69932	-1.81044	0.195158	-0.764299	0.478638	-0.324267	-0.613193	-0.364942	0.614669
43	tF(GAA)P1	chr16.trna13-PheGAA	GAA	F	TTC	P	560195	560286	-	10	-0.48153	-0.839211	-1.54055	-1.87835	0.0498753	-2.1611	-1.1568	-0.418143	0.0734417	-1.04061	-0.217064	0.0790486
44	tF(GAA)P2	chr16.trna12-PheGAA	GAA	F	TTC	P	622537	622628	-	10	1.98068	0.718124	-1.30613	-1.18396	1.64345	5.4476	-1.00095	-0.875194	0.689302	0.835643	-7.56515	-0.219391
45	tG(CCC)D	chr4.trna17-GlyCCC	CCC	G	GGG	D	1257000	1257071	-	2	-1.58827	-2.68466	-3.15752	-2.21004	-1.07734	1.62092	-3.02684	-2.20479	-0.297202	-4.16922	-3.08495	-0.211288
46	tG(CCC)O	chr15.trna16-GlyCCC	CCC	G	GGG	O	594355	594426	-	2	-0.591228	-0.869329	-0.875021	-4.41345	4.16749	6.85192	-2.44711	-0.482149	1.5504	-0.825911	-8.06309	0.913853
47	tG(GCC)C	chr3.trna8-GlyGCC	GCC	G	GGC	C	142699	142769	-	16	-0.747825	-0.391391	-1.50441	-1.43206	-0.232175	4.41007	-1.34956	0.87328	1.13607	-0.232469	0.972674	-0.375016
48	tG(GCC)D1	chr4.trna1-GlyGCC	GCC	G	GGC	D	83549	83619	+	16	-2.20869	-0.877436	-2.87147	-2.15408	1.48023	-1.8826	-3.08204	-0.920722	-0.902613	-1.77618	-4.21546	-3.80164
49	tG(GCC)E	chr5.trna20-GlyGCC	GCC	G	GGC	E	61890	61960	-	16	1.2923	1.86716	1.17665	-1.83724	0.81521	0.618235	-1.85168	-0.0736766	-1.80289	-1.12149	1.63596	1.9599
50	tG(GCC)F1	chr6.trna2-GlyGCC	GCC	G	GGC	F	162222	162292	+	16	-0.89704	-1.81599	-1.8518	-2.11871	2.20838	2.23961	-1.90043	-0.992323	0.194712	-0.180446	-5.71838	1.54419
51	tG(GCC)F2	chr6.trna8-GlyGCC	GCC	G	GGC	F	180966	181036	-	16	-0.820821	-5.17696	-1.24605	-1.76318	-0.0171487	2.09476	-0.842405	-4.77365	0.316244	-0.319856	-0.93573	2.05246
52	tG(GCC)G1	chr7.trna19-GlyGCC	GCC	G	GGC	G	845654	845724	+	16	-1.06173	-0.129752	-1.63104	-0.906751	-1.91223	2.00266	-1.08072	1.2797	0.729409	-0.731872	-1.27033	0.643135
53	tG(GCC)G2	chr7.trna22-GlyGCC	GCC	G	GGC	G	930956	931026	-	16	0.379954	-1.37012	0.684935	-1.01956	0.908706	1.44231	-0.505014	-0.121273	-0.91349	-1.6106	-0.273393	1.77862
54	tG(GCC)J1	chr10.trna18-GlyGCC	GCC	G	GGC	J	396721	396791	-	16	-4.43487	-3.21395	-2.4043	-2.58991	0.718786	-12.2186	3.24559	-0.863758	-0.0826775	-0.709118	-1.03452	-3.10189
55	tG(GCC)J2	chr10.trna9-GlyGCC	GCC	G	GGC	J	531821	531891	+	16	0.139741	2.87281	-1.09564	-1.00373	-1.81044	1.1131	0.176408	-1.90965	0.494473	-0.171398	-0.364942	0.316899
56	tG(GCC)O1	chr15.trna19-GlyGCC	GCC	G	GGC	O	226610	226680	-	16	0.301345	3.01908	-1.1815	-2.88624	1.04837	-3.93475	-0.0525296	-1.09034	0.75529	-0.259175	-0.0220037	-0.693823
57	tG(GCC)O2	chr15.trna4-GlyGCC	GCC	G	GGC	O	282165	282235	+	16	0.334602	1.85942	-0.952558	-2.59134	-0.799883	-2.94023	0.161203	-0.717886	2.52955	0.178075	-0.105419	-2.65065
58	tG(GCC)P1	chr16.trna1-GlyGCC	GCC	G	GGC	P	572266	572336	+	16	0.985293	2.77465	-0.984766	-2.11367	1.10507	1.20663	-1.19044	-5.01291	3.35604	-3.08245	-4.12597	3.10705
59	tG(GCC)P2	chr16.trna8-GlyGCC	GCC	G	GGC	P	860375	860445	+	16	-0.456632	2.30444	-1.33195	-2.5328	0.525812	0.863424	-1.0443	0.419771	2.14099	-0.284016	-0.0351798	0.854955
60	tG(UCC)G	chr7.trna16-GlyTCC	UCC	G	GGA	G	779621	779692	+	3	-0.109183	-0.057142	-2.70661	-3.0045	1.47262	6.60625	-3.39736	-2.30842	-3.24737	-7.99806	-4.39158	-2.27182
61	tG(UCC)N	chr14.trna14-GlyTCC	UCC	G	GGA	N	96241	96312	-	3	-0.0659543	2.05588	-1.35493	-2.61999	-1.91223	6.00067	-1.29257	-0.774168	2.24383	0.854321	-1.27033	-1.50556
62	tG(UCC)O	chr15.trna20-GlyTCC	UCC	G	GGA	O	110962	111033	-	3	0.100603	-5.06578	-1.15812	-1.28586	-0.0171487	2.68816	1.0637	-0.208635	-1.73639	-1.00043	-0.93573	0.221736
63	tH(GUG)E2	chr5.trna15-HisGTG	GUG	H	CAC	E	434537	434608	-	7	0.574929	0.330009	-1.26977	-0.756595	0.401739	-1.29728	-3.23071	0.956109	1.28064	0.0427962	0.317666	-2.56148
64	tH(GUG)G1	chr7.trna35-HisGTG	GUG	H	CAC	G	110629	110700	-	7	0.894801	-1.25459	1.17261	-10.3638	4.16749	1.21483	-4.31436	-2.47111	-8.1889	-1.08822	-8.06309	-1.1236	part of the MC (multi-copy) group
65	tH(GUG)G2	chr7.trna4-HisGTG	GUG	H	CAC	G	319784	319855	+	7	0.479559	-0.01549	-2.48907	-1.55954	-0.212617	0.266522	-2.06463	-0.374369	-0.0551082	0.186497	-0.670029	-1.85724
66	tH(GUG)H	chr8.trna1-HisGTG	GUG	H	CAC	H	62753	62824	+	7	0.384989	0.909381	-2.29206	-0.606385	-0.234867	-1.35706	-1.6542	-1.98231	-0.345958	-0.748765	-0.789355	-1.5706
67	tI(AAU)D	chr4.trna24-IleAAT	AAU	I	ATT	D	668004	668077	-	13	-1.54434	-0.391679	-1.93674	-1.43286	1.37799	-8.14999	-0.0630015	-0.578397	0.29465	-0.176267	-2.5494	-2.59103
68	tI(AAU)E1	chr5.trna13-IleAAT	AAU	I	ATT	E	443198	443271	-	13	-1.94514	-0.443305	-0.261184	-3.94624	-0.381581	0.0961047	-0.0203261	-0.699462	-0.271923	0.266214	0.803907	1.3654
69	tI(AAU)E2	chr5.trna10-IleAAT	AAU	I	ATT	E	551280	551353	-	13	-1.13658	-0.971563	-1.64374	-0.0303306	-1.33319	1.90009	-0.711832	-0.803046	-1.27489	-0.630982	-0.325439	1.53663
70	tI(AAU)G	chr7.trna14-IleAAT	AAU	I	ATT	G	739127	739200	+	13	-0.662864	1.06504	-0.595738	-2.63308	0.163184	-1.22864	-0.12329	-1.27351	-0.568182	-5.19382	-0.487547	-2.85046
71	tI(AAU)L1	chr12.trna6-IleAAT	AAU	I	ATT	L	734804	734877	+	13	-2.36864	-2.03866	-1.28984	-3.81955	0.444387	-9.56936	-1.03896	0.146461	-1.38593	-2.49846	-7.0296	-2.53259
72	tI(AAU)L2	chr12.trna12-IleAAT	AAU	I	ATT	L	1052069	1052142	-	13	-2.38491	-0.708081	-0.864952	-3.19312	-0.454898	1.39167	-0.269007	-1.02521	-0.880469	-3.2562	-2.08076	10.8187
73	tI(AAU)N1	chr14.trna11-IleAAT	AAU	I	ATT	N	569868	569941	-	13	-1.2219	0.498672	-1.96518	-0.695178	0.102077	-3.96211	0.346019	-0.173862	-0.70288	-1.15177	0.88521	-0.86489
74	tK(CUU)D1	chr4.trna13-LysCTT	CUU	K	AAG	D	1201742	1201814	+	14	-2.63482	-0.747629	-2.01198	-0.901191	3.4446	-7.16519	-2.4688	-1.35533	-0.325315	-1.68767	-6.40774	5.05612
75	tK(CUU)E1	chr5.trna18-LysCTT	CUU	K	AAG	E	135425	135497	-	14	-1.9909	-1.07064	-1.41738	-1.44142	0.187096	10.4232	-1.87139	-1.40102	-0.967915	-1.98648	-2.55948	0.896176
76	tK(CUU)E2	chr5.trna14-LysCTT	CUU	K	AAG	E	435748	435820	-	14	-0.786881	2.37123	-0.818692	-0.493097	0.275463	0.552922	-1.5129	-0.668117	-1.10912	-2.6302	-1.25329	-1.9933
77	tK(CUU)F	chr6.trna4-LysCTT	CUU	K	AAG	F	226676	226747	-	14	-0.384501	0.885177	-1.6201	-0.869405	-0.137284	-6.74841	-0.466457	1.28974	0.06127	-0.627284	-0.0571028	-1.48601
78	tK(CUU)G1	chr7.trna2-LysCTT	CUU	K	AAG	G	122273	122345	+	14	-0.753633	-1.38096	-0.45695	1.13627	0.843915	4.81893	-0.405425	0.118368	0.397942	-0.795551	-8.39272	1.86319
79	tK(CUU)G2	chr7.trna34-LysCTT	CUU	K	AAG	G	185720	185792	-	14	-0.489108	1.33623	-1.27031	-0.879122	-0.636831	-3.22302	-0.215407	0.418106	0.828581	-0.823854	-0.923522	-2.3963
80	tK(CUU)G3	chr7.trna20-LysCTT	CUU	K	AAG	G	876399	876471	+	14	-0.312357	-0.152097	-0.317665	3.11359	0.959072	7.39096	-3.01267	-1.02156	-0.715198	-2.15869	-3.3434	12.0875
81	tK(CUU)K	chr11.trna3-LysCTT	CUU	K	AAG	K	202643	202715	+	14	-1.20738	0.750967	-1.96328	-0.462725	0.120667	11.9368	-0.772695	0.739418	-0.926289	-0.335576	-1.9621	2.07303
82	tK(CUU)M	chr13.trna13-LysCTT	CUU	K	AAG	M	480620	480692	-	14	-1.29099	0.440899	-1.78964	-4.08671	0.247993	-3.57936	-2.96441	-1.95746	-0.154077	-2.8666	-2.60737	-1.0169
83	tK(CUU)P	chr16.trna2-LysCTT	CUU	K	AAG	P	582059	582131	+	14	0.5448	1.84386	-0.131301	0.283164	0.0786174	7.8517	0.181655	-0.654794	0.0922256	-0.656561	-0.51017	1.95154
84	tK(UUU)D	chr4.trna2-LysTTT	UUU	K	AAA	D	359577	359672	+	7	-1.10304	-1.44082	-0.339548	-1.43679	1.24221	10.9736	-0.689987	-1.52111	-0.99044	-1.05239	-0.130139	9.85556
85	tK(UUU)G1	chr7.trna1-LysTTT	UUU	K	AAA	G	115492	115587	+	7	0.706432	-1.16705	0.677433	-0.98524	0.433044	1.25288	0.118894	0.245573	-1.2359	-2.23471	-1.23927	0.515415
86	tK(UUU)G2	chr7.trna27-LysTTT	UUU	K	AAA	G	700957	701052	-	7	0.0708174	1.12692	-0.343367	-0.105706	1.19254	0.621823	0.664799	0.0853632	1.36516	-1.57002	-0.208362	-2.17927
87	tK(UUU)K	chr11.trna10-LysTTT	UUU	K	AAA	K	578607	578702	+	7	-1.87271	-2.66744	-1.30924	-0.75572	-4.35097	11.474	-0.552082	0.144238	-4.17316	-0.979464	-4.00431	1.69306
88	tK(UUU)L	chr12.trna11-LysTTT	UUU	K	AAA	L	875375	875470	+	7	0.634064	-2.25991	-1.24214	0.400694	0.143702	8.9862	-0.926129	0.330226	-7.79641	-0.609077	-1.37007	0.696647
89	tK(UUU)O	chr15.trna7-LysTTT	UUU	K	AAA	O	438645	438740	+	7	-0.396505	-1.4627	-0.724228	-7.19908	-0.879167	1.92524	-1.74901	-2.4647	-1.03868	-2.63783	-2.32695	0.650218
90	tK(UUU)P	chr16.trna11-LysTTT	UUU	K	AAA	P	769205	769300	-	7	-0.768494	-0.440819	-2.05993	1.05433	0.572507	8.87288	-0.48013	0.575585	-8.23714	0.353413	-1.43121	0.908619
91	tL(CAA)A	chr1.trna3-LeuCAA	CAA	L	TTG	A	181135	181248	+	9	-3.49825	0.770195	-2.72718	-3.17539	-0.972762	12.1496	-2.7244	-0.046128	-4.52561	-1.54023	-2.59191	4.86162
92	tL(CAA)G1	chr7.trna3-LeuCAA	CAA	L	TTG	G	205527	205640	+	9	-1.32769	-0.463001	-0.0395595	-2.93843	0.0647338	0.848684	-1.05548	-2.53046	-1.22661	-0.610918	-0.843007	-2.32276
93	tL(CAA)G2	chr7.trna7-LeuCAA	CAA	L	TTG	G	423098	423211	+	9	-3.12358	-0.0746693	-2.23207	-3.62609	0.551734	3.88786	-2.82755	-2.9745	-1.8089	-7.37738	-0.678169	-2.93305
94	tL(CAA)G3	chr7.trna24-LeuCAA	CAA	L	TTG	G	857383	857496	-	9	-1.31818	2.24057	-0.645125	-2.85736	0.791194	4.37789	0.378874	-3.85102	0.321102	-1.09314	0.462309	0.889781
95	tL(CAA)K	chr11.trna7-LeuCAA	CAA	L	TTG	K	458200	458313	+	9	-1.28148	-0.0323495	-1.69568	1.1928	0.224259	7.51253	-0.0267767	0.0578832	-2.74643	2.45781	-1.79931	1.29714
96	tL(CAA)L	chr12.trna4-LeuCAA	CAA	L	TTG	L	628385	628499	+	9	-2.03402	0.0388064	-1.39383	1.44011	-0.233107	7.62142	0.468327	1.43349	-0.398781	2.53053	-1.25053	2.15571
97	tL(CAA)M	chr13.trna6-LeuCAA	CAA	L	TTG	M	504894	505007	+	9	-0.436083	-1.19276	-0.332868	-5.63978	-1.0182	2.71872	-1.12349	-1.29899	-0.0331475	-1.81746	-1.21211	0.770941
98	tL(CAA)N	chr14.trna4-LeuCAA	CAA	L	TTG	N	443008	443121	+	9	0.245385	1.93462	-0.053423	0.272002	1.00468	9.27877	-2.26522	-2.00852	-2.2425	-2.0931	-5.26099	0.91173
99	tL(GAG)G	chr7.trna11-LeuGAG	GAG	L	CTC	G	700679	700760	+	1	-1.46631	1.84568	-1.54186	-7.47303	-2.5515	8.92063	-4.96208	-7.03298	-6.32385	-1.39227	-8.95908	-0.463262	part of the SC group
100	tL(UAA)B1	chr2.trna1-LeuTAA	UAA	L	TTA	B	9583	9666	+	7	1.04759	-0.136908	-1.02787	-2.00778	-5.30334	4.51574	0.459967	1.21307	1.91041	-0.514758	-2.0592	1.44642
101	tL(UAA)B2	chr2.trna6-LeuTAA	UAA	L	TTA	B	347601	347684	+	7	0.512948	0.331127	-1.85149	-0.668758	-0.618855	18.6309	0.64257	1.24587	2.19113	-0.59312	-4.7695	0.501734
102	tL(UAA)J	chr10.trna16-LeuTAA	UAA	L	TTA	J	424426	424509	-	7	1.13295	1.64607	-0.155516	-3.44418	1.75128	3.60852	-0.0818859	-1.24298	2.01461	-0.90326	-4.52455	11.6204
103	tL(UAA)K	chr11.trna2-LeuTAA	UAA	L	TTA	K	84213	84296	+	7	1.75782	-0.828265	-1.44936	-0.707525	0.794273	13.8365	0.324469	0.608833	-0.733225	0.0133398	-0.991814	0.891129
104	tL(UAA)L	chr12.trna14-LeuTAA	UAA	L	TTA	L	962969	963052	-	7	-0.0845638	-1.54976	-0.26718	-3.62754	1.31106	12.6637	-0.532032	0.23142	0.171859	-1.47234	-5.3333	8.92824
105	tL(UAA)N	chr14.trna9-LeuTAA	UAA	L	TTA	N	726135	726218	-	7	1.06888	-0.0722092	-1.43204	0.778789	-0.423507	13.9027	-0.122553	-0.0659197	0.991501	-0.959859	-1.69671	-0.277288
106	tL(UAG)J	chr10.trna12-LeuTAG	UAG	L	CTA	J	617912	618012	+	2	-0.637934	0.601651	0.952774	0.324265	1.83697	-1.552	-8.05212	-3.50101	-8.45305	-8.89444	-1.07647	1.37247
107	tL(UAG)L1	chr12.trna18-LeuTAG	UAG	L	CTA	L	592521	592621	-	2	-0.867605	-1.25335	0.71579	-0.274667	0.0445598	2.84409	-0.47613	0.37157	1.54335	0.0362476	-1.32047	2.37411
108	tL(UAG)L2	chr12.trna5-LeuTAG	UAG	L	CTA	L	732092	732192	+	2	-1.15165					-1.09282	-1.21327					-0.455037
109	tM(CAU)C	chr3.trna3-MetCAT	CAU	M	ATG	C	149918	149989	+	5	-1.99207	-0.426317	-1.71181	-4.86117	0.0311026	4.25432	-0.407543	-1.25792	-2.15692	0.471187	0.0371491	0.947906	part of the SC group
110	tM(CAU)D	chr4.trna12-MetCAT	CAU	M	ATG	D	1175823	1175895	+	5	-1.15949	-0.144834	-2.28517	0.68751	-0.418922	14.0069	-1.17021	0.519496	0.0881934	-0.395509	-1.47652	1.14604
111	tM(CAU)E	chr5.trna2-MetCAT	CAU	M	ATG	E	100133	100204	+	5	-0.923662	-0.00308714	-0.119429	-5.96523	1.02353	-4.40325	-1.24875	1.19128	-0.57165	-0.101846	0.484687	0.346597
112	tM(CAU)J1	chr10.trna19-MetCAT	CAU	M	ATG	J	391038	391110	-	5	-2.27223	-1.9836	-1.47698	-3.89574	0.639897	10.6742	-1.31546	-0.0655374	0.283107	-3.59803	-1.22487	0.891589
113	tM(CAU)J3	chr10.trna15-MetCAT	CAU	M	ATG	J	517806	517877	-	5	-0.83803	1.39142	-1.43941	0.569131	0.159336	-17.9656	-0.689023	1.56677	1.21604	-0.208231	-0.568995
114	tM(CAU)M	chr13.trna12-MetCAT	CAU	M	ATG	M	572882	572954	-	5	-0.416738	1.33722	-1.06496	0.467019	1.12424	9.63352	-0.061371	0.90436	0.797538	-0.0354604	-0.76699	2.1403
115	tM(CAU)O2	chr15.trna12-MetCAT	CAU	M	ATG	O	976418	976490	+	5	-0.155156	0.374311	-1.30793	-2.73514	-0.529927	0.82022	-0.622263	-0.60109	0.63952	-2.92536	0.29314	1.14243
116	tN(GUU)C	chr3.trna2-AsnGTT	GUU	N	AAC	C	127714	127787	+	10	-0.161673	1.02678	0.225786	-0.814181	3.04438	-2.62328	-1.81723	-0.638585	0.00422464	-5.12714	-0.487547	-2.5778
117	tN(GUU)F	chr6.trna10-AsnGTT	GUU	N	AAC	F	137481	137554	-	10	-2.35694	0.307721	-1.5545	0.0490519	0.0786174	-3.68351	-2.72715	-1.99723	-1.49478	-1.89146	-0.51017	0.897343
118	tN(GUU)G	chr7.trna12-AsnGTT	GUU	N	AAC	G	731142	731215	+	10	-0.850166	0.166644	-1.63307	0.491956	0.36078	5.75434	-0.760112	0.796031	0.308111	-0.250844	0.745111	1.20024
119	tN(GUU)K	chr11.trna1-AsnGTT	GUU	N	AAC	K	74629	74702	+	10	0.0870331	-1.04191	-3.18976	0.514587	1.26011	5.65966	-0.450967	-0.958425	-1.58561	-1.34752	-1.0791	1.89779
120	tN(GUU)N2	chr14.trna8-AsnGTT	GUU	N	AAC	N	632601	632674	+	10	0.114861	-0.505064	-0.603105	-4.1106	-1.26827	2.36542	-1.39794	-0.769304	-2.81194	-1.5386	-3.42006	0.749137
121	tN(GUU)O1	chr15.trna2-AsnGTT	GUU	N	AAC	O	228330	228403	+	10	0.540872	0.281249	-1.672	-1.66113	1.18903	0.0986347	0.758749	1.13874	1.51399	-2.07831	-0.810395	-0.25453
122	tN(GUU)O2	chr15.trna9-AsnGTT	GUU	N	AAC	O	487441	487514	+	10	-0.182795	-1.10511	0.021866	-1.71915	0.0788133	-6.23235	0.17038	-1.01133	0.549497	0.463546	-0.261703	4.62088
123	tN(GUU)P	chr16.trna5-AsnGTT	GUU	N	AAC	P	810672	810745	+	10	0.0441691	-1.14821	-3.21066	-0.0588072	1.17432	4.7525	-0.80306	-1.66236	-1.34773	-1.22904	-0.62295	2.98156
124	tP(AGG)C	chr3.trna9-ProAGG	AGG	P	CCT	C	123575	123646	-	2	-1.678	0.71125	-2.43408	-2.06738	2.99866	-6.89564	-2.35363	-1.28609	-0.535192	-7.70279	-7.74263	-3.25415
125	tP(AGG)N	chr14.trna10-ProAGG	AGG	P	CCT	N	631848	631919	-	2	-0.894548	-1.04243	-2.58836	0.593042	0.956926	3.622	-0.858956	-0.237789	-1.87904	-1.42051	-0.786556	3.37771
126	tP(UGG)A	chr1.trna1-ProTGG	UGG	P	CCA	A	139154	139256	+	10	-1.15126	0.800358	-2.34614	-4.08971	-0.935231	-1.8181	-2.13777	-1.14057	-2.56713	-4.66669	-1.13596	0.371062
127	tP(UGG)F	chr6.trna1-ProTGG	UGG	P	CCA	F	101370	101472	+	10	1.28455	0.0726097	-0.118998	-5.7883	-0.385741	4.40076	-3.29903	-2.55826	-1.19957	-3.30328	-2.90809	-2.4677
128	tP(UGG)H	chr8.trna5-ProTGG	UGG	P	CCA	H	388896	388998	-	10	0.131997	-0.752326	-2.43743	1.14872	0.535049	1.45111	0.348893	-0.762992	-0.948211	-0.127941	0.396798	1.70273
129	tP(UGG)L	chr12.trna1-ProTGG	UGG	P	CCA	L	92547	92649	+	10	-0.0304772	1.72251	-1.26558	0.116389	-1.79282	5.24186	-2.1418	-4.17878	-0.699734	-1.83634	-9.85109	1.74949
130	tP(UGG)M	chr13.trna19-ProTGG	UGG	P	CCA	M	196068	196170	-	10	0.956661	-0.102099	-2.51696	-0.222612	0.10665	-1.30709	-1.30815	1.19359	-0.462289	0.467354	-1.37392	-2.40616
131	tP(UGG)N1	chr14.trna5-ProTGG	UGG	P	CCA	N	547095	547197	+	10	0.690006	-0.743114	-1.96941	1.77723	0.974146	4.4314	-1.39828	-0.104799	-0.295582	-0.402145	-1.85292	-2.21291
132	tP(UGG)N2	chr14.trna6-ProTGG	UGG	P	CCA	N	568116	568218	+	10	0.152966	0.373742	0.395399	-3.31575	2.10893	-8.60831	-1.37639	-0.898791	0.147043	-1.73897	-0.763324	1.7935
133	tP(UGG)O2	chr15.trna8-ProTGG	UGG	P	CCA	O	464452	464553	+	10	-1.0329	0.0245842	-2.84752	1.8295	0.610104	9.26755	0.159713	0.817937	-0.391938	1.3327	-0.817999	-1.07246
134	tP(UGG)O3	chr15.trna13-ProTGG	UGG	P	CCA	O	980680	980784	+	10	-0.470797	1.28601	-2.30023	1.88199	1.81918	17.0385	-1.6331	-3.17773	-2.32831	0.367207	-4.54761	12.4739
135	tQ(CUG)M	chr13.trna8-GlnCTG	CUG	Q	CAG	M	808245	808316	-	1													lethal
136	tQ(UUG)B	chr2.trna7-GlnTTG	UUG	Q	CAA	B	350825	350896	+	9	0.21001	0.552325	-1.77199	0.312859	0.031141	9.76708	-1.01028	-0.117837	-1.16117	0.649607	0.0670083	-1.42465
137	tQ(UUG)C	chr3.trna6-GlnTTG	UUG	Q	CAA	C	168297	168368	-	9	-0.85431	-1.65706	-1.24692	-4.52342	0.368577	3.29138	-2.49401	-0.0441436	1.21584	-1.84377	-1.97835	1.88412
138	tQ(UUG)D1	chr4.trna6-GlnTTG	UUG	Q	CAA	D	520969	521040	+	9	-1.41308	0.799724	-1.77827	-1.23844	0.102861	9.22374	-0.664546	-1.36987	-0.0345493	-1.85804	-0.58952	-1.45331
139	tQ(UUG)D3	chr4.trna23-GlnTTG	UUG	Q	CAA	D	802728	802799	-	9	-0.450373	0.847014	-1.93047	-0.601438	0.225852	4.54677	-1.47084	-0.417838	-0.822249	-1.30849	-0.480545	-1.90356
140	tQ(UUG)E2	chr5.trna19-GlnTTG	UUG	Q	CAA	E	131082	131153	-	9	0.171255	-3.82277	-0.307383	-7.12272	-1.26827	3.47506	-0.664546	0.180236	-2.70111	2.39918	-3.42006	2.63069
141	tQ(UUG)H	chr8.trna2-GlnTTG	UUG	Q	CAA	H	134314	134385	+	9	-0.213534	-1.23994	0.81727	0.884499	3.50133	-4.31689	-2.03002	0.128323	1.46448	-0.205472	-6.32938	-0.315362
142	tQ(UUG)L	chr12.trna19-GlnTTG	UUG	Q	CAA	L	448651	448722	-	9	0.998406	3.54635	-4.38256	0.157996	0.0567892	2.30497	-3.01124	-0.198529	0.0809093	-1.04223	-5.62958	-7.57665
143	tR(ACG)D	chr4.trna26-ArgACG	ACG	R	CGT	D	619966	620038	-	6	0.085932	0.772035	-2.1603	0.225832	0.102632	-0.456867	-0.793534	-0.296605	1.05018	-1.15648	0.268063	-3.83164
144	tR(ACG)J	chr10.trna2-ArgACG	ACG	R	CGT	J	233935	234007	+	6	1.54701	0.65899	-2.00341	0.841564	-1.46773	-0.205441	-0.883682	-0.60944	0.820046	-0.631501	-1.16437	-1.70998
145	tR(ACG)K	chr11.trna8-ArgACG	ACG	R	CGT	K	490611	490683	+	6	1.95793	-0.861581	-0.130381	-3.00872	1.65039	4.73974	-1.30837	-1.98103	0.29603	-1.74104	-5.06732	-1.2386
146	tR(ACG)L	chr12.trna2-ArgACG	ACG	R	CGT	L	374356	374428	+	6	0.88473	1.04618	-2.41384	-5.3247	-25.1496	40.0891	-3.19285	-1.49346	-3.20253	-3.5232	-8.81582	15.6496
147	tR(ACG)O	chr15.trna18-ArgACG	ACG	R	CGT	O	340300	340372	-	6	1.44056	-0.41878	-1.60032	-0.935233	1.85978	-6.29793	0.0343141	-1.19875	1.39465	-0.122262	-6.27642	-2.63648
148	tR(CCG)L	chr12.trna10-ArgCCG	CCG	R	CGG	L	818609	818680	+	1													lethal
149	tR(CCU)J	chr10.trna10-ArgCCT	CCU	R	AGG	J	538548	538619	+	1	-5.78239	-7.42534	-4.30956	-11.7545	-0.126976	35.7813	1.46547	4.2941	-3.28744	-5.53168	-7.77999	14.1722	part of the SC group
150	tR(UCU)E	chr5.trna3-ArgTCT	UCU	R	AGA	E	138666	138737	+	11	-1.8589	1.64549	-3.69553	-5.06579	1.4843	1.19635	-4.20534	-1.4533	-3.70776	-3.94605	-5.02778	-3.05094	major of the UCU family
151	tR(UCU)G1	chr7.trna6-ArgTCT	UCU	R	AGA	G	405473	405544	+	11	-0.885998	1.06764	-1.54351	-0.751738	0.934269	0.67634	-0.674611	1.20733	0.917909	2.95343	-0.227812	-0.446204	minor of the UCU family
152	tR(UCU)K	chr11.trna14-ArgTCT	UCU	R	AGA	K	162492	162563	-	11	-0.46524	3.40113	-3.08915	0.363894	0.713396	1.48157	-1.0631	-0.546344	-0.0766702	-0.618408	-1.06064	0.23247	minor of the UCU family
153	tR(UCU)M1	chr13.trna10-ArgTCT	UCU	R	AGA	M	747891	747962	-	11	0.148111	3.73379	-2.82318	-0.887641	0.760926	0.359847	-0.528033	-1.64218	0.217265	0.0335398	0.687424	1.28114	minor of the UCU family
154	tR(UCU)M2	chr13.trna21-ArgTCT	UCU	R	AGA	M	131825	131896	-	11	1.23477	-1.63152	-1.14093	-6.22064	-0.577491	-7.15682	-3.61088	-1.49744	1.08528	-3.66144	-2.57325	-1.55362	major of the UCU family; part of the MC (multi-copy) group
155	tS(AGA)A	chr1.trna4-SerAGA	AGA	S	TCT	A	182516	182597	-	11	1.08663	2.98169	-2.3358	-0.149774	0.796579	1.61871	-0.439149	-0.840764	0.279085	-0.702416	-0.62038	1.12286
156	tS(AGA)B	chr2.trna4-SerAGA	AGA	S	TCT	B	227078	227159	+	11	0.779434	3.41011	-1.87664	1.12124	-0.271178	0.477917	-0.292848	-0.828782	1.0841	-0.977527	-0.881999	0.920492
157	tS(AGA)D1	chr4.trna4-SerAGA	AGA	S	TCT	D	437769	437850	+	11	-0.950488	2.28498	-2.49426	0.975824	3.04523	-0.530513	-1.0075	0.119724	1.6742	0.266999	-1.03092	-0.401845
158	tS(AGA)D2	chr4.trna22-SerAGA	AGA	S	TCT	D	980970	981051	-	11	-1.01518	2.0156	-2.27292	-0.456306	-0.366064	0.449908	0.0521218	-0.272658	1.0967	-0.996049	-2.36759	-1.43149
159	tS(AGA)D3	chr4.trna14-SerAGA	AGA	S	TCT	D	1305622	1305704	+	11	-0.925713	-0.294191	-1.65785	-0.937694	0.50585	-3.01368	-2.33524	-0.543139	-0.0766208	-2.13971	-4.43904	-2.33084
160	tS(AGA)G	chr7.trna28-SerAGA	AGA	S	TCT	G	561666	561747	-	11	0.295859	1.35135	-1.99406	-0.141512	0.711926	0.342542	0.150023	0.844117	1.11829	-0.023912	-0.200084	-0.254798
161	tS(AGA)H	chr8.trna9-SerAGA	AGA	S	TCT	H	133019	133100	-	11	-0.819223	0.834804	-2.79427	-3.21804	-0.253988	-5.46086	-0.975899	-0.090046	-0.625573	-2.91492	-3.55401	-2.37265
162	tS(AGA)J	chr10.trna14-SerAGA	AGA	S	TCT	J	524005	524086	-	11	0.910772	-0.277821	-3.02605	0.232637	-0.402855	1.04747	0.935706	-0.081321	-0.297661	-0.641073	-1.66028	-0.236425
163	tS(AGA)M	chr13.trna18-SerAGA	AGA	S	TCT	M	259158	259239	-	11	0.102618	2.08154	-2.31975	-4.20812	0.071115	-4.49114	-2.48657	-0.162835	-2.30651	-3.61966	-9.87147	-3.65106
164	tS(CGA)C	chr3.trna4-SerCGA	CGA	S	TCG	C	227938	228038	+	1													lethal
165	tS(GCU)F	chr6.trna7-SerGCT	GCU	S	AGC	F	191501	191601	-	3	-0.406411	-0.87643	-3.66126	0.677913	0.120735	1.8544	-1.31398	-1.185	-0.100285	-0.544617	-0.605062	1.05688
166	tS(GCU)L	chr12.trna7-Undet???	GCU	S	AGC	L	784354	784453	+	3	-0.415203	-4.55856	-0.506304	-3.62388	1.83554	3.75924	-1.33124	0.661625	0.402673	-2.82759	-7.3597	1.24743
167	tS(GCU)O	chr15.trna3-SerGCT	GCU	S	AGC	O	274674	274774	+	3	0.258821	0.75649	-3.08522	0.973412	0.276891	1.48612	-0.460521	0.384253	-0.0525081	-0.288333	-0.897281	0.462185
168	tS(UGA)E	chr5.trna17-SerTGA	UGA	S	TCA	E	288441	288522	-	3	1.27079	3.51896	-1.16269	-5.33669	0.111914	7.74801	-1.29579	-5.18236	-0.493292	-1.82561	-1.16452	1.35302
169	tS(UGA)I	chr9.trna4-SerTGA	UGA	S	TCA	I	248847	248928	+	3	-0.535516	2.47163	-0.452753	-3.43654	0.964351	-10.4231	0.00673771	-2.46835	-2.13441	-1.14248	-2.24981	-4.75696
170	tS(UGA)P	chr16.trna3-SerTGA	UGA	S	TCA	P	689562	689643	+	3	0.805546	1.01718	-0.28357	-0.31519	1.23359	-1.6525	-0.0684592	0.563543	0.279864	-1.10247	0.145828	-0.255104
171	tT(AGU)B	chr2.trna5-ThrAGT	AGU	T	ACT	B	266378	266450	+	11	-1.62276	1.58476	-1.87859	0.421727	0.462307	0.535861	-0.505197	-0.569021	0.210512	-0.483281	-0.724114	0.953962
172	tT(AGU)C	chr3.trna5-ThrAGT	AGU	T	ACT	C	295481	295553	+	11	-2.03191	-1.74005	-2.6761	-3.06391	0.596953	-1.31111	-2.5388	-2.94506	-1.71697	-2.15069	-4.12554	-3.1813
173	tT(AGU)D	chr4.trna28-ThrAGT	AGU	T	ACT	D	434261	434333	-	11	-1.09981	1.58897	-2.50679	0.369331	-0.0570731	-0.0239577	-0.361482	0.938501	0.889548	-0.0215675	-1.58688	1.20347
174	tT(AGU)H	chr8.trna10-ThrAGT	AGU	T	ACT	H	116102	116174	-	11	-1.20395	-0.140918	-0.729416	-3.88854	-1.33319	2.41395	-0.302137	-0.309695	1.29383	0.453329	-0.325439	-1.39646
175	tT(AGU)I2	chr9.trna5-ThrAGT	AGU	T	ACT	I	325746	325818	+	11	-0.647884	1.00229	-1.88859	-0.370174	0.35327	1.237	-0.45185	0.873013	0.801579	0.43843	-1.47483	-0.85774
176	tT(AGU)J	chr10.trna24-ThrAGT	AGU	T	ACT	J	59100	59172	-	11	-0.886316	-2.22483	-1.7597	-3.66981	1.65039	-4.11533	-1.1376	-1.22834	0.647954	-2.20844	-5.06732	-0.882449
177	tT(AGU)N1	chr14.trna2-ThrAGT	AGU	T	ACT	N	104805	104877	+	11	0.774923	-0.912229	0.299748	-2.19349	3.4446	5.13045	-0.127369	-0.0439364	0.558084	-0.328252	-6.40774	6.09433
178	tT(AGU)N2	chr14.trna12-ThrAGT	AGU	T	ACT	N	560694	560766	-	11	1.11267	0.317465	-0.797786	-2.43929	1.70549	1.0992	-2.85552	-0.195912	-0.874079	2.06506	-9.03061	-2.67148
179	tT(AGU)O2	chr15.trna17-ThrAGT	AGU	T	ACT	O	354041	354113	-	11	-0.705437	0.204794	-1.88208	-0.259886	0.617914	0.243719	-0.29759	1.81602	0.892518	0.0359885	-1.03513	-0.302294
180	tT(CGU)K	chr11.trna16-ThrCGT	CGU	T	ACG	K	46736	46807	-	1													lethal
181	tT(UGU)G2	chr7.trna21-ThrTGT	UGU	T	ACA	G	1004222	1004293	+	4	-0.235781	-4.03373	-1.56161	-1.52289	-0.0682616	2.95347	-1.47084	1.36527	2.00214	-0.935941	-0.837647	-0.477528
182	tV(AAC)E1	chr5.trna8-ValAAC	AAC	V	GTT	E	438696	438769	+	14	0.268234	-0.349192	-1.50581	-2.10323	1.31923	0.746068	-1.25121	0.576106	1.23807	-2.37604	-6.34444	0.170697
183	tV(AAC)E2	chr5.trna9-ValAAC	AAC	V	GTT	E	469452	469525	+	14	0.651587	-2.89519	-1.19314	-2.19293	0.488167	0.668379	-0.317017	1.70027	0.358372	-1.84107	-0.891805	1.4188
184	tV(AAC)G1	chr7.trna31-ValAAC	AAC	V	GTT	G	412297	412370	-	14	-0.0135325	-2.04395	-0.790036	0.204291	0.557783	0.516413	-1.29943	-0.273782	0.0560962	-0.65184	-1.48679	-0.392321
185	tV(AAC)G2	chr7.trna18-ValAAC	AAC	V	GTT	G	823487	823560	+	14	-0.235781	-1.27497	-1.4785	-1.06757	0.923797	1.0673	-0.624647	-1.20619	0.30485	-3.38839	-1.78121	-0.43811
186	tV(AAC)J	chr10.trna6-ValAAC	AAC	V	GTT	J	378355	378428	+	14	2.47458	-1.8017	-2.14871	-6.49079	-0.879167	-3.20927	-3.30383	-5.4232	-4.62468	-3.7124	-2.32695	-3.03656
187	tV(AAC)K1	chr11.trna13-ValAAC	AAC	V	GTT	K	307788	307861	-	14	2.28849	-1.4353	-1.71292	-1.68407	0.768481	1.45936	0.426458	1.80888	1.26203	-1.73594	-0.801603	1.28987
188	tV(AAC)K2	chr11.trna6-ValAAC	AAC	V	GTT	K	379323	379396	+	14	1.38555	-2.61918	0.15993	-4.30376	0.0664157	9.20661	-1.79217	-1.6733	-4.57465	-2.27316	-3.56997	0.419255
189	tV(AAC)L	chr12.trna15-ValAAC	AAC	V	GTT	L	687861	687934	-	14	3.25176	1.50796	-0.804256	-1.19759	-0.0368716	5.25939	-4.82323	-6.41627	-2.26463	-4.82557	-7.62736	0.363538
190	tV(AAC)M1	chr13.trna16-ValAAC	AAC	V	GTT	M	372444	372517	-	14	1.38598	-2.78405	-2.14642	-0.416305	1.81918	1.2218	-3.5273	-0.942466	-0.445919	-1.34259	-4.54761	3.32102
191	tV(AAC)M2	chr13.trna14-ValAAC	AAC	V	GTT	M	420587	420660	-	14	2.41558	-0.261873	-0.487058	-0.608777	0.185723	3.53468	-2.25336	-1.96871	-0.233424	-0.971265	-1.97041	-0.330876
192	tV(AAC)M3	chr13.trna11-ValAAC	AAC	V	GTT	M	586635	586708	-	14	-0.0974722	1.69482	-1.8108	-1.36302	0.685552	20.6151	-3.22085	-2.10093	-0.906537	-2.81723	-0.502651	2.11022
193	tV(AAC)O	chr15.trna15-ValAAC	AAC	V	GTT	O	663813	663886	-	14	1.68513	-0.488333	-1.62087	-0.802526	0.314263	1.28041	0.214339	0.682208	0.3145	-2.38769	0.885655	0.209525
194	tV(UAC)B	chr2.trna12-ValTAC	UAC	V	GTA	B	326791	326864	-	2	2.40266	3.79056	0.625986	-2.31772	0.677324	3.51472	-0.599531	-0.177229	-2.99507	-0.762237	1.00747	10.2725
195	tV(UAC)D	chr4.trna27-ValTAC	UAC	V	GTA	D	488794	488867	-	2	0.472626	-0.665558	-0.146483	-5.02286	-0.937273	0.727812	-0.414058	0.951943	-2.22296	-0.313537	-0.910313	1.53987
196	tW(CCA)G1	chr7.trna33-TrpCCA	CCA	W	TGG	G	287356	287461	-	6	0.987169	4.53582	0.484306	-2.28039	0.128739	6.40906	-0.982786	0.229998	-1.11264	-0.860068	-0.0898862	3.15573
197	tW(CCA)G2	chr7.trna23-TrpCCA	CCA	W	TGG	G	878715	878820	-	6	-2.20855	-1.37416	-0.327276	-5.66044	-0.489509	-12.101	-0.474888	-2.22553	-5.01625	-2.50234	2.25331	-6.30325
198	tW(CCA)J	chr10.trna17-TrpCCA	CCA	W	TGG	J	415925	416030	-	6	1.55118	1.3762	-1.10327	-0.333565	0.982599	-8.61204	0.0938182	-0.916181	-1.27274	-0.818385	0.800004	-6.01994
199	tW(CCA)K	chr11.trna5-TrpCCA	CCA	W	TGG	K	302562	302667	+	6	0.961387	1.61498	0.686126	-1.45198	1.24852	0.64467	-0.574509	-2.74954	-1.70619	-5.65411	-1.45764	-3.46196
200	tW(CCA)M	chr13.trna15-TrpCCA	CCA	W	TGG	M	379302	379407	-	6	0.859103	6.43114	0.360671	-0.19776	0.0788133	1.55193	-10.1238	-11.9338	-7.91025	-7.44174	-0.261703	6.19709
201	tY(GUA)J1	chr10.trna3-TyrGTA	GUA	Y	TAC	J	354239	354327	+	8	-0.664289	2.87678	1.0365	-3.29944	0.713884	6.72905	-3.1548	-1.8471	-1.93573	-6.75088	-2.99037	-1.52993
202	tY(GUA)J2	chr10.trna13-TyrGTA	GUA	Y	TAC	J	542949	543037	-	8	-3.90085	-1.32063	-5.17987	-12.2101	-0.0682616	-1.76045	-2.40388	0.159402	-3.90311	-0.772194	-0.837647	-2.22679
203	tY(GUA)M1	chr13.trna1-TyrGTA	GUA	Y	TAC	M	168795	168883	+	8	-0.635395	0.782015	-0.486216	-2.99925	-0.760401	0.631605	-0.795909	0.723498	1.41287	-2.24279	-6.52374	0.068262
204	tY(GUA)M2	chr13.trna7-TyrGTA	GUA	Y	TAC	M	837927	838015	+	8	-1.43645	0.972754	-0.297606	-6.34417	-2.67064	0.857858	-1.9736	-3.42889	-2.4146	-1.94962	-4.34703	-0.135361
