# Supplementary material for: A Comprehensive tRNA Deletion Library Unravels the Genetic Architecture of the tRNA Pool
Source: PLoS Genet. 2014 Jan 16;10(1):e1004084. doi: 10.1371/journal.pgen.1004084 (PMC3894157; doi:10.1371/journal.pgen.1004084)
Supplement: Table S3 — List of double deletion strains and their phenotypes. (XLS) [file pgen.1004084.s012.xls]

## Sheet: Sigma values for multi deletion
All tRNA multi-deletions are listed, the strains sigma for both the growth yield and growth rate in rich medium.
deletion strain	YPD GR(sigma)	YPD yield(sigma)
tE(CUC)D/I	lethal	lethal
tE(CUC)D/trm9	-12.8067	-0.164384
tE(CUC)I/trm9	-10.6311	-1.03876
tE(UUC)C/trm9	-9.73574	-0.0456079
tE(UUC)E1/trm9	-8.53721	-0.0939911
tE(UUC)E3/trm9	-8.07938	-0.0491608
tE(UUC)G1/trm9	-6.05704	-0.520897
tE(UUC)J/trm9	-10.5909	-0.894549
tE(UUC)K/trm9	-8.32723	-1.50176
tE(UUC)L/trm9	-8.10865	-0.798109
tE(UUC)M/trm9	-10.5865	-1.57617
tG(UCC)G/O	-1.91903	-1.51769
tG(UCC)N/G	-2.59986	-2.44128
tG(UCC)N/O	-2.76438	-2.92485
tG(UCC)N/O/G	lethal	lethal
tL(GAG)G/tL(CAA)G3	1.08232	-4.62905
tL(GAG)G/tL(UAG)J	-26.6381	-20.2209
tL(GAG)G/tL(UAG)L1	-23.2838	-17.7546
tL(GAG)G/tL(UAG)L2	-13.8975	-13.6374
tL(GAG)G/tW(CCA)G1	-0.49743	-4.34318
tL(UAG)J/L1	-24.0399	-16.9023
tL(UAG)L1/L2	-1.31388	-2.25543
tL(UAG)L1/L2/J	lethal	lethal
tL(UAG)L2/J	-27.3721	-16.3949
tR(ACG)L/trm9	-7.53408	-1.45373
tR(CCU)J/tR(UCU)E	-22.1807	-9.2946
tR(CCU)J/tR(UCU)G1	-11.8894	1.85449
tR(CCU)J/tR(UCU)K	-10.8201	2.29342
tR(CCU)J/tR(UCU)M1	-13.9107	0.337961
tR(CCU)J/tR(UCU)M2	-17.3171	-7.30975
tR(CCU)J/trm9	-11.5543	-8.56309
tR(UCU)E/M1	-1.18481	-3.36069
tR(UCU)E/M2	-0.848586	-14.1057
tR(UCU)E/trm9	-7.37208	-6.30841
tR(UCU)G1/K	0.528725	-0.428337
tR(UCU)G1/M1	-0.216112	-0.294576
tR(UCU)G1/trm9	-5.43368	0.53438
tR(UCU)K/M1	1.52927	-1.58423
tR(UCU)K/trm9	-6.35446	-0.0128196
tR(UCU)M1/trm9	-6.15042	0.977098
tR(UCU)M2/G1	-0.0981541	-4.02559
tR(UCU)M2/K	-1.37189	-4.28832
tR(UCU)M2/M1	0.797199	-3.45831
tR(UCU)M2/trm9	-9.27376	-13.0241
trm9	-6.11399	0.569677
tS(UAG)E/P	-2.44439	-0.000528982
tS(UAG)I/E	-1.74075	-0.0775331
tS(UAG)I/E/P	lethal	lethal
tS(UAG)I/P	-6.26042	-0.362204
tW(CCA)J/trm9	-6.56091	-1.60505
