# Supplementary material for: A Comprehensive tRNA Deletion Library Unravels the Genetic Architecture of the tRNA Pool
Source: PLoS Genet. 2014 Jan 16;10(1):e1004084. doi: 10.1371/journal.pgen.1004084 (PMC3894157; doi:10.1371/journal.pgen.1004084)
Supplement: Table S4 — Microarray Fold change measurements for selected tRNA deletion strains. (XLS) [file pgen.1004084.s013.xls]

## Sheet: Sheet1
gene name	tM(CAU)C	tR(CCU)J	tR(UCU)M2	tH(GUG)G1	tL(GAG)G1
YAL001C	-0.169027	0.495227	-0.241431	-0.233701	0.0409193
YAL002W	-0.0687232	0.200597	-0.0331459	-0.118228	-0.067935
YAL003W	0.016644	0.0796881	-0.00377417	-0.0130968	0.00548744
YAL005C	0.61709	1.56604	-0.113172	-0.0798154	-0.211161
YAL007C	-0.0607576	-0.111445	-0.0759025	-0.0800414	-0.0116401
YAL008W	0.0869222	0.335179	-0.439314	-0.440101	0.0151825
YAL009W	0.0281925	0.228549	-0.0779219	-0.00889969	-0.36122
YAL010C	0.131769	-0.0382032	0.0584717	0.0386472	0.199126
YAL011W	-0.148886	0.0311627	0.115311	0.0131762	0.162028
YAL012W	0.024157	0.176794	0.0183411	0.257595	-0.340119
YAL013W	0.121436	0.179185	0.257475	0.16622	0.356545
YAL014C	-0.0688505	0.0228043	-0.0880928	-0.144713	-0.23932
YAL015C	-0.113723	0.341392	0.0587659	-0.0141058	0.0671525
YAL016C-B	-0.20781	-0.0264244	-0.148741	-0.275129	-0.409896
YAL016W	0.0627275	-0.197871	-0.0889535	-0.0694695	-0.342988
YAL017W	-0.0810399	0.414103	-0.257893	-0.362895	0.081059
YAL018C	0.00531292	-0.0681094	0.093318	0.0626664	0.104906
YAL019W	0.171666	0.122306	0.22883	0.285636	0.357255
YAL020C	-0.118925	0.206738	0.164325	0.188648	-0.112427
YAL021C	0.0210853	0.439854	0.0320983	0.17424	0.662272
YAL022C	0.0520363	0.108025	0.0416522	0.0559325	0.119988
YAL023C	0.014782	0.0212774	-0.0110965	-0.0154262	0.20637
YAL024C	-0.0277598	0.600433	0.062017	-0.0709724	0.20626
YAL025C	0.0106993	-0.303061	0.172328	0.179681	0.301509
YAL026C	0.0409937	0.0725183	-0.098351	-0.0367446	0.241087
YAL027W	0.133608	-0.136594	-0.0567274	-0.262787	-0.150874
YAL028W	0.0660448	-0.455851	0.0552707	-0.146234	-0.174716
YAL029C	0.00808573	-0.0618992	0.064424	0.0596852	0.129169
YAL030W	-0.0282865	0.364305	-0.224776	-0.192407	-0.09447
YAL031C	-0.0240407	0.305799	0.050765	0.0361786	0.258366
YAL032C	-0.0487199	0.0171638	0.191667	0.0899382	0.112609
YAL033W	-0.0370054	-0.35495	-0.00572109	-0.0609541	-0.301172
YAL034C	0.109658	0.418697	0.0186348	0.100103	0.43062
YAL034W-A	-0.12168	0.140205	-0.217183	-0.359207	-0.0376296
YAL035W	-0.0405359	0.0493832	0.0401378	0.127321	0.359277
YAL036C	0.0148749	-0.0941873	0.076303	0.0906363	0.132704
YAL037C-A	0.0135018	-0.0449257	0.0784383	0.0580854	-0.0589138
YAL037W	0.1114	-0.197878	-0.0796182	-0.221327	-0.184977
YAL038W	0.0136948	-0.0149646	0.0112185	0.0141444	0.034874
YAL039C	-0.0162601	-0.0652809	0.0708253	0.047488	-0.196146
YAL040C	0.410785	0.132484	0.212672	0.412401	0.933625
YAL041W	0.109023	0.17919	0.0725241	0.086194	0.309165
YAL042W	-0.000147343	-0.0525703	0.0314555	0.00889778	0.00147343
YAL043C	0.0197048	0.318022	0.0151923	0.203164	0.404049
YAL044C	-0.0959821	0.0474186	-0.0267248	-0.232419	-0.0317736
YAL044W-A	0.049334	-0.119222	-0.0675898	-0.0512619	-0.210333
YAL046C	-0.0832181	-0.138587	-0.152337	-0.187729	-0.550351
YAL047C	0.0366983	0.500015	0.143746	0.129523	0.453036
YAL048C	0.260964	-0.0434272	0.0726795	0.0521798	0.252151
YAL049C	0.0654316	-0.0948262	-0.117395	-0.173921	-0.261633
YAL051W	-0.0452919	-0.0907474	0.0206578	0.00935888	0.115535
YAL053W	0.248544	0.675643	0.0364475	0.0143304	0.254663
YAL054C	-0.065659	-0.0876815	-0.126509	-0.117757	0.0236897
YAL055W	-0.0630383	0.419144	-0.188456	-0.350064	0.065928
YAL056W	0.0122905	0.137496	-0.0555787	-0.0770197	0.186382
YAL058W	0.0124598	-0.0678177	0.172963	0.20872	0.104052
YAL059W	-0.0654569	-0.62663	0.200237	0.248212	-0.229557
YAL060W	-0.143025	0.235653	-0.183885	-0.464638	-0.0757227
YAL061W	-0.0635631	-0.277725	-0.169977	-0.138985	-0.493335
YAL062W	0.0122488	-0.319361	-0.0020113	-0.0125928	0.117949
YAL063C	0.00336456	0.213665	0.0282001	-0.0008986	-0.0472159
YAL063C-A	0.0420735	0.279649	-0.0722275	-0.0568597	-0.257698
YAL064C-A	0.0340593	-0.145059	0.00154901	0.00548625	0.0831894
YAL064W	-0.181475	0.439811	0.0238914	0.0777277	-0.198033
YAL064W-B	-0.0075357	0.0725296	0.0125082	0.0278504	0.0660794
YAL065C	0.0848122	0.00369954	0.0782894	0.216551	0.000154972
YAL067C	0.379864	0.396414	0.24264	0.163706	0.175508
YAL067W-A	-0.00891256	-0.0308079	0.121256	-0.0208205	-0.0251969
YAL068C	0.0606077	-0.177381	-0.168612	0.126021	0.475623
YAR002C-A	-0.0564513	-0.0176029	-0.0676484	-0.100318	-0.332041
YAR002W	0.0821404	0.351276	0.0255289	0.133906	0.411021
YAR003W	-0.181637	0.245621	-0.0799451	-0.0977955	-0.0826118
YAR007C	-0.0194998	0.577435	-0.103127	-0.0424881	0.196659
YAR008W	-0.0487809	-0.253905	-0.194131	-0.121428	-0.0652189
YAR009C	-0.0848675	-1.48729	-0.190693	0.310695	0.7715
YAR010C	-0.341968	-0.845512	0.0583177	-0.319552	0.0579071
YAR014C	0.066524	-0.025301	0.0803409	0.124072	0.390051
YAR015W	0.423837	-0.807809	0.229458	0.110059	0.937869
YAR018C	0.100607	0.236943	0.102722	0.0902398	0.162669
YAR019C	0.184421	0.553189	-0.0791135	0.0503163	0.221758
YAR020C	0.0915196	1.08731	-0.125679	-0.0460205	0.113463
YAR023C	-0.0850706	-0.358699	-0.0700424	-0.107637	-0.233889
YAR027W	0.0874333	0.0847702	-0.146717	-0.169031	-0.126755
YAR028W	0.229237	-0.144976	0.0939989	-0.0389838	-0.201645
YAR029W	-0.164279	0.328786	-0.0360401	0.0755434	-0.104876
YAR031W	-0.000473499	0.344025	0.00406265	-0.0124252	-1.44717
YAR033W	-0.000100851	0.508534	-0.0388944	-0.0887274	-0.0529431
YAR035C-A	-0.0317297	-0.286366	-0.110339	0.114257	0.0533304
YAR035W	-0.0497813	-0.441032	0.021136	0.277738	0.344043
YAR042W	0.139039	0.109646	0.141096	-0.0306005	0.262872
YAR050W	0.219405	-0.205083	-0.0384238	-0.176503	-0.200415
YAR064W	0.0901763	0.000447273	0.0946411	0.0211155	0.0571058
YAR066W	-0.146717	-0.435527	0.0112007	-0.03139	0.338858
YAR068W	-0.360746	-0.717649	0.583947	0.61716	1.32102
YAR071W	0.00201511	-0.776231	0.267976	0.607456	-0.7984
YAR073W	-0.411919	-0.717235	0.101185	0.252976	0.528718
YAR075W	-0.00148392	-0.179161	0.0570865	0.0594344	0.199112
YBL001C	-0.0325732	-0.370385	-0.274117	-0.256653	-0.595317
YBL002W	0.00158739	0.138249	-0.00932837	0.0299006	-0.18734
YBL003C	-0.091466	0.0384071	-0.0570643	-0.0780218	-0.204252
YBL004W	-0.0394969	-0.366637	0.17603	0.249025	0.409754
YBL005W	-0.133698	0.0689483	-0.0355988	0.0344796	-0.155956
YBL005W-A	-0.643724	-1.1477	0.127845	0.0561328	-0.264482
YBL006C	-0.0774465	-0.124476	-0.00583696	-0.085742	-0.0162592
YBL007C	0.0953097	0.271883	-0.0739121	0.0258923	0.602428
YBL008W	-0.0867715	0.0445566	0.0270796	0.078959	-0.275774
YBL008W-A	-0.0831199	0.177994	0.0465654	-0.0315636	-0.014414
YBL009W	0.00231838	-0.413605	0.0312552	0.149963	-0.00366735
YBL010C	0.0399106	0.266512	-0.191004	-0.218066	0.130777
YBL011W	-0.134407	-0.601877	0.0762787	0.131595	0.245113
YBL013W	-0.0979416	0.00748324	-0.0105084	-0.0231838	0.000727057
YBL014C	0.184872	0.209448	0.266183	0.415867	0.339029
YBL015W	0.063499	-0.5357	-0.107153	-0.189344	0.184306
YBL016W	0.449502	-0.821933	0.412296	0.400837	0.646614
YBL017C	-0.0657225	0.463008	0.00350714	0.0794067	0.272827
YBL018C	-0.0725451	-0.596453	0.0804057	0.0995708	-0.310099
YBL019W	0.0536788	0.289872	0.0598316	-0.00044179	0.00895905
YBL020W	0.0271864	-0.0136595	0.131802	0.0988579	-0.163983
YBL021C	-0.13091	-0.334237	-0.201623	-0.422854	-0.221453
YBL022C	-0.0235786	0.824328	-0.0594292	0.102688	0.495128
YBL023C	0.0517983	-0.213655	0.0459824	0.0872059	0.207552
YBL024W	-0.0492911	-0.204988	0.175322	0.244114	0.0798602
YBL025W	-0.105473	0.218491	0.0977998	-0.0454547	-0.186725
YBL026W	0.00132084	-1.19486	-0.0230031	-0.0449219	-0.115514
YBL027W	0.0314279	-0.0903902	-0.00839233	0.0355911	-0.0437179
YBL028C	-0.10107	-0.537879	0.0954857	0.148067	-0.204012
YBL029C-A	0.153751	-0.511125	-0.0593958	-0.28597	-0.0760493
YBL029W	0.154965	-0.722491	0.19002	-0.0808368	0.0512218
YBL030C	0.0438046	0.148476	-0.123727	-0.125514	0.0213366
YBL031W	0.0150273	0.284788	-0.0897067	-0.0609848	0.350085
YBL032W	-0.093677	-0.0805979	0.0135174	-0.0380425	0.079608
YBL033C	-0.0127635	0.306448	0.213685	0.0565538	-0.0850654
YBL034C	0.012269	0.309006	-0.0315886	0.0317221	0.160071
YBL035C	-0.0985579	-0.365459	-0.174624	-0.0871735	-0.0999403
YBL036C	-0.0376382	-0.663086	-0.141622	-0.152498	-0.124587
YBL037W	-0.172614	-0.29436	-0.121336	-0.079973	0.127496
YBL038W	0.0283957	0.0649691	-0.141359	-0.281131	-0.0816612
YBL039C	0.0509357	-0.528491	0.190514	0.285522	0.0987029
YBL039W-A	-0.0643153	-0.00801277	-0.077631	-0.213305	-0.278344
YBL040C	-0.00923014	0.061501	-0.113309	-0.106722	-0.239249
YBL041W	0.0683212	-0.253394	-0.0807495	-0.103381	0.0842004
YBL042C	0.228982	0.0397305	0.385266	0.493062	-0.032742
YBL043W	0.586049	-0.300596	0.943311	1.48457	-0.104295
YBL044W	-0.21499	-0.139556	-0.186666	-0.208954	-0.27436
YBL045C	0.0871253	0.52019	-0.164045	-0.226897	0.117554
YBL046W	-0.0258243	0.24736	-0.006639	0.0413785	-0.13624
YBL047C	-0.0163813	0.362191	-0.0767903	0.00497627	0.549782
YBL049W	-0.00183487	-0.204446	0.203984	0.137581	-0.271933
YBL050W	-0.0171318	0.126155	-0.0944843	-0.167783	0.0411777
YBL051C	-0.030293	0.440209	-0.167278	-0.126009	0.587343
YBL052C	-0.019856	0.0249486	0.00342846	0.0989094	0.22373
YBL054W	0.21802	-0.388733	0.482554	0.738598	0.492315
YBL055C	-0.0141077	-0.506588	0.361924	0.376771	0.131597
YBL056W	-0.0892086	-0.404096	-0.114278	-0.120882	0.0627275
YBL057C	-0.107928	-0.0873327	-0.115674	-0.16159	-0.106699
YBL058W	0.0660634	0.488891	-0.0403042	-0.0352292	0.287196
YBL059C-A	-0.113437	0.04669	-0.306392	-0.391237	-0.732595
YBL059W	0.0051775	0.224671	-0.118212	-0.162172	-0.407006
YBL060W	-0.0611818	0.394175	-0.0674381	-0.016758	0.0402074
YBL061C	0.116399	0.141299	0.163695	0.221403	0.476612
YBL063W	-0.0635371	0.775666	-0.125429	-0.129495	0.393401
YBL064C	-0.442579	0.589263	-0.278528	-0.276636	0.0656929
YBL066C	0.328547	0.173408	0.0644755	0.125423	0.440002
YBL067C	0.0184684	-0.445006	-0.0501013	0.124475	-0.196936
YBL068W	0.0473142	-0.287547	0.107592	0.140945	-0.0280123
YBL069W	0.115591	-0.508386	0.0902591	0.0533743	-0.566405
YBL071C-B	-0.184555	-0.0969779	-0.00708318	-0.0578208	-0.271723
YBL071W-A	-0.0961738	0.361118	0.124093	0.267159	-0.306859
YBL072C	-0.0108142	0.0029242	-0.000265598	-0.00662851	0.0261323
YBL074C	-0.0496171	0.590277	0.305961	0.225788	-0.0842733
YBL075C	-0.066606	0.0794511	-0.0693989	-0.0647693	0.159009
YBL076C	0.0197558	0.0279031	0.0354285	0.0623226	0.214221
YBL078C	0.184814	1.6921	-0.488215	-0.467975	-0.0981927
YBL079W	0.0938439	0.0522447	-0.00236845	0.172634	0.0319343
YBL080C	-0.0158789	0.227734	-0.0722632	-0.0927353	0.0821223
YBL081W	0.0321112	-0.00993681	0.0663972	0.244891	0.386175
YBL082C	0.0353341	-0.403698	0.145972	0.220242	0.118493
YBL084C	0.0805316	0.0850067	-0.266278	-0.149284	0.0509543
YBL085W	-0.0102735	0.154214	-0.0417309	-0.0514455	0.311101
YBL086C	-0.261835	-0.22266	-0.000874758	-0.0932686	0.263726
YBL087C	-0.0227838	-0.0664382	-0.0187097	-0.0243001	-0.0909572
YBL088C	-0.0149496	0.444871	-0.137518	-0.235138	-0.163209
YBL089W	0.0312748	0.104778	0.0759449	0.0922713	0.074554
YBL090W	-0.0487976	-0.244214	-0.0595245	-0.0454097	0.0519118
YBL091C	-0.00208378	0.159082	-0.0262628	0.0244098	0.211534
YBL091C-A	-0.23477	-0.489366	-0.238658	-0.336658	-0.451772
YBL092W	0.00118351	-0.00304365	-0.0134549	-0.00684118	-0.0149212
YBL093C	0.0941887	-0.406572	0.044117	0.0459733	0.100222
YBL095W	-0.0741582	-0.18666	-0.138759	-0.250304	-0.503685
YBL097W	0.0652554	-0.0252199	0.21802	0.165089	-0.148184
YBL098W	0.0235505	-0.456334	-0.0153561	-0.0724344	-0.615652
YBL099W	0.0135036	0.237666	-0.0844746	-0.166739	0.163403
YBL101C	-0.0270653	0.250258	-0.146623	-0.0211234	0.423783
YBL101W-A	-0.205487	-0.310578	-0.0232325	-0.189133	0.356666
YBL101W-B	0.21839	-1.00824	0.00418901	0.153354	0.578717
YBL101W-C	-0.0209149	0.0165999	0.0214003	-0.0458877	-0.0210004
YBL102W	-0.178525	-0.355741	-0.0770326	-0.181949	-0.49621
YBL103C	-0.129523	-0.0588372	0.0518765	0.0485525	-0.151764
YBL104C	-0.183365	-0.0460112	0.0168514	0.0178971	0.162512
YBL105C	-0.0461149	-0.180362	-0.0790927	-0.0292368	-0.0462432
YBL106C	-0.000188351	0.0749147	0.0788836	0.358624	0.25
YBL107C	0.0541039	0.169187	-0.100783	-0.169096	-0.0968566
YBL108C-A	0.00854158	-0.131674	0.0987597	0.0963769	-0.111881
YBL111C	0.211458	0.836221	-0.0950222	-0.0653524	0.623629
YBL112C	0.04915	2.00253	0.612731	0.00634313	0.519394
YBL113C	0.144957	0.767992	-0.194301	-0.0934472	0.526149
YBR001C	-0.0912771	0.397557	-0.21777	-0.256491	-0.707805
YBR002C	0.0347662	-0.121758	0.110126	0.0721369	0.0172715
YBR003W	-0.118671	0.279002	-0.141988	-0.176585	0.205459
YBR004C	0.132317	0.0525742	0.0995951	0.143956	0.113487
YBR005W	0.261745	-0.0442533	0.0305033	-0.0658245	-0.0791183
YBR006W	0.0169165	0.0159822	-0.148283	-0.136791	-0.551375
YBR007C	-0.170332	0.407695	-0.0107257	-0.116692	-0.0784431
YBR008C	-0.0394957	0.244255	-0.135148	-0.126915	-0.291933
YBR009C	-0.0531697	0.0607433	-0.0992217	-0.0866814	-0.231308
YBR010W	-0.100202	-0.0973663	-0.0424609	0.0108523	-0.18414
YBR011C	0.00160122	0.13298	0.0155349	0.00999308	0.0566831
YBR013C	-0.179302	1.06753	-0.564544	-0.628598	-0.829265
YBR014C	0.0176926	0.280121	-0.0339947	-0.122987	-0.51567
YBR015C	0.022264	-0.0517502	0.0674515	0.0876894	0.249023
YBR016W	-0.129409	0.567861	-0.0828962	-0.137764	0.235662
YBR017C	0.0181575	-0.0899501	0.0218124	0.046659	0.14705
YBR018C	-0.2477	0.45718	-0.11183	-0.0544055	0.101918
YBR019C	0.072196	-0.220111	-0.0382237	-0.108163	-0.36247
YBR020W	-0.0972102	0.146027	-0.00789022	0.0486798	0.0691559
YBR021W	0.129789	0.415317	0.139204	0.169794	-0.00896645
YBR022W	0.0419741	0.144716	0.03967	0.022718	-0.213054
YBR023C	0.0845757	-0.071568	0.0574226	0.106315	0.127946
YBR024W	0.0166278	-0.241929	-0.0931296	-0.210352	0.180584
YBR025C	0.0747809	-0.00272942	0.0222564	0.0233078	0.0505781
YBR026C	0.100317	0.31084	-0.173017	-0.117232	-0.0851927
YBR028C	-0.165714	-0.290512	0.055686	0.0310287	-0.105698
YBR029C	0.1584	-0.133026	0.210294	0.280987	0.0810809
YBR030W	-0.049078	-0.103922	0.20247	0.285663	0.158085
YBR031W	-0.00714111	0.0464854	0.0336699	0.030004	0.0724559
YBR033W	0.0488768	0.835436	0.0802548	-0.024842	-0.289628
YBR034C	0.13044	-0.311186	0.283451	0.305373	0.151218
YBR035C	-0.154003	0.200696	-1.90735e-05	-0.0217352	0.0574489
YBR036C	0.00244617	0.134068	-0.048182	-0.116605	-0.126495
YBR037C	-0.232054	-0.126714	-0.208527	-0.292526	-0.611883
YBR038W	0.230086	-0.184134	-0.026895	0.0781446	0.139338
YBR039W	0.133094	0.445596	-0.0889468	-0.226366	0.26722
YBR040W	0.917541	-0.666518	0.489258	0.803864	0.172269
YBR041W	-0.132865	-0.134589	-0.145111	-0.126825	0.235953
YBR042C	0.0350938	-0.364485	-0.0211887	0.0583935	-0.035778
YBR043C	-0.322736	-0.276351	0.154451	0.0990191	-0.0988798
YBR044C	-0.0621905	-0.00296259	-0.114803	-0.127945	0.100802
YBR045C	0.200927	0.364291	-0.00650263	-0.300825	-0.060045
YBR046C	-0.0902672	-0.111541	-0.234893	-0.115198	-0.999221
YBR047W	-0.719376	-0.759644	0.163034	0.153426	-1.17594
YBR048W	0.008636	-0.0491691	0.0210617	0.0307782	0.00915241
YBR049C	-0.122486	-0.0630021	-0.131623	-0.10201	-0.0721955
YBR050C	0.569052	0.0917165	0.0811465	0.123397	-0.0524526
YBR052C	-0.0255351	0.426741	-0.236239	-0.313938	-0.212955
YBR053C	-0.0143142	0.402189	-0.44921	-0.539357	-0.177941
YBR054W	0.0528975	1.01999	-0.405169	-0.770973	-1.21233
YBR055C	-0.128542	-0.0944166	-0.0110183	-0.0259361	-0.0458288
YBR056W	-0.0946612	0.435835	-0.322836	-0.271017	0.0507193
YBR056W-A	0.72496	0.048584	0.413546	0.420438	-0.0968409
YBR057C	-0.00844908	-0.108091	0.0854626	-0.0570121	0.0893316
YBR058C	0.115689	-0.0738716	0.118708	0.23476	0.224485
YBR058C-A	-0.100818	-0.321215	-0.236275	-0.258009	-0.671053
YBR059C	0.0883603	0.459186	-0.12331	-0.0667696	0.583326
YBR060C	0.0050106	-0.0357094	0.0916305	0.15937	0.104695
YBR061C	0.0824876	-0.176126	0.151205	0.151059	-0.0746779
YBR062C	0.100268	0.75057	-0.161789	-0.213729	-0.179107
YBR063C	-0.16105	0.481757	0.0412965	0.0516057	0.046617
YBR065C	-0.16111	0.145478	0.192635	-0.0621812	-0.288197
YBR066C	0.259794	-0.653264	-0.133192	-0.104734	-0.132611
YBR067C	0.257599	-1.91153	0.0105538	0.00173759	-0.0973678
YBR068C	-0.527783	-0.290606	-0.136803	-0.0839415	-0.363581
YBR069C	0.0152812	-0.00663233	0.155783	0.262918	0.026947
YBR070C	-0.136222	-0.144592	-0.159492	-0.119043	-0.446954
YBR071W	0.201201	0.557658	-0.126209	-0.378309	0.150472
YBR072C-A	-0.0573592	-0.0383511	0.0171316	-0.0442717	-0.0399094
YBR072W	0.253621	1.39156	-0.35998	-0.19845	-0.778396
YBR073W	-0.00915289	0.532599	0.0060277	0.00810528	0.274352
YBR074W	-0.0553513	-0.130867	0.117609	0.157883	0.121558
YBR076W	0.139446	-0.0793858	0.0618216	0.0229865	0.00204372
YBR077C	0.107873	-0.229189	-0.151301	-0.169958	-0.156677
YBR078W	0.0681567	0.202666	-0.00800991	0.0115619	0.206388
YBR079C	0.0590096	-0.112999	0.199166	0.255305	0.443336
YBR080C	0.056818	-0.0130138	-0.0322323	-0.0494852	0.276519
YBR081C	0.0264959	0.49025	-0.00907612	-0.0701146	0.262071
YBR082C	0.163072	0.440281	-0.0161886	-0.01054	0.135943
YBR083W	0.542871	-0.709246	0.287694	0.259273	0.710834
YBR084C-A	0.0181847	-0.0638695	-0.0330338	0.0175614	0.0522718
YBR084W	0.00680494	-0.226971	0.201774	0.299983	0.45365
YBR085C-A	0.238237	1.12181	-0.0112386	-0.0534706	-0.0172415
YBR085W	-0.158688	-1.37411	0.216762	0.217374	-0.181128
YBR086C	0.0444484	0.315388	-0.0886641	-0.193005	0.376362
YBR087W	-0.0105577	-0.219486	-0.0561018	-0.0455832	-0.0694122
YBR088C	-0.0849085	0.314314	-0.086731	-0.136408	0.13613
YBR089C-A	0.0373099	0.591335	-0.0497143	-0.141132	-0.102355
YBR090C	-0.0191669	0.432828	0.142387	0.0370488	0.00836563
YBR091C	-0.0775576	-0.436053	-0.0666552	-0.178838	-0.523075
YBR092C	0.291452	0.118469	0.167956	0.132752	0.535736
YBR093C	0.719405	0.428396	0.157566	0.360681	-1.23943
YBR094W	-0.0130706	0.122157	0.0966086	0.147903	0.260117
YBR095C	0.0759931	0.287634	0.0529678	0.024226	0.277847
YBR096W	0.00133133	0.325155	-0.095119	-0.151824	0.0382791
YBR097W	-0.0117288	-0.0632787	-0.0553479	-0.1447	0.0283732
YBR098W	-0.118146	0.349759	-0.0760665	-0.0169942	0.0645525
YBR101C	0.0737524	0.0785952	-0.0711298	-0.0119328	-0.203022
YBR102C	0.0465117	0.134684	0.119916	0.219914	-0.0102406
YBR103W	-0.0886631	-0.00243998	-0.0900583	-0.131763	-0.267355
YBR104W	-0.186841	-0.60885	0.256102	0.253584	-0.147438
YBR105C	0.232952	-0.545383	0.569469	0.33482	-0.0854254
YBR106W	0.010838	0.0896196	0.0440326	0.0477586	0.0285597
YBR107C	0.187896	0.201166	-0.0479381	-0.0814157	0.306976
YBR108W	0.132204	0.235022	0.105098	0.0982726	0.373379
YBR109C	-0.0976295	0.140571	-0.118984	-0.176756	-0.223538
YBR110W	-0.144959	-0.021914	-0.151837	-0.176685	-0.271743
YBR111C	-0.0335097	0.241719	-0.219046	-0.234751	-0.105403
YBR111W-A	0.0470381	-0.0863738	-0.0584474	-0.0306401	0.0477986
YBR112C	0.0774002	-0.199933	0.0119495	-0.0465765	0.39699
YBR114W	0.119313	0.0323241	0.297995	0.32392	0.0291605
YBR115C	-0.343559	-1.01411	0.120716	0.121864	0.0539188
YBR117C	0.079962	-0.0855951	0.176548	-0.134164	-0.356316
YBR118W	-0.00132847	0.0423417	-0.0110135	0.00281048	-0.00945234
YBR119W	0.115775	0.0924826	0.0520687	-0.04212	0.119302
YBR120C	-0.106204	0.192973	-0.175633	-0.325708	-0.151761
YBR121C	0.0134211	-0.033021	-6.58035e-05	0.0530696	0.105797
YBR122C	-0.01789	0.126861	-0.0890903	-0.055696	-0.0780425
YBR123C	-0.085012	0.0760784	0.0342054	0.0205612	-0.055387
YBR125C	0.13834	0.0714121	0.119191	0.0472364	0.1053
YBR126C	-0.0428019	0.547349	-0.285666	-0.356326	0.0315428
YBR127C	-0.00263262	-0.0857754	-0.0546603	0.0273561	0.121355
YBR128C	-0.0989866	0.234737	-0.202667	-0.138711	0.0370603
YBR129C	-0.247574	-0.227253	-0.22722	-0.363939	-0.351873
YBR130C	0.0670099	0.414949	0.091568	0.119291	0.520942
YBR131W	0.00027895	-0.102148	-0.0143714	0.0190802	-0.110991
YBR132C	-0.0986063	0.680377	-0.376099	-0.509811	0.305499
YBR133C	0.0347247	0.39813	0.0152004	0.116769	-0.000697136
YBR135W	0.175149	0.170484	0.0140533	-0.0467987	0.118134
YBR136W	0.0227656	0.0381384	0.208401	0.169909	0.231458
YBR137W	-0.096508	0.0314569	-0.289354	-0.358091	-0.666109
YBR138C	0.0273352	0.145833	-0.111269	-0.106922	-0.00967741
YBR139W	-0.0241084	0.526345	-0.451611	-0.64751	-0.0672083
YBR140C	-0.0925012	0.328386	-0.31891	-0.171441	0.02666
YBR141C	0.1477	-0.171471	0.256886	0.409772	-0.327269
YBR142W	0.0308537	-0.210356	0.32352	0.4336	0.277955
YBR143C	-0.022346	-0.197176	0.0212889	0.0609932	0.0509367
YBR145W	-0.820049	-2.15893	0.0578847	-0.336765	-0.974517
YBR146W	0.0329895	-0.0430503	-0.067462	-0.0731859	-0.273434
YBR147W	-1.15795	-1.32627	0.405314	-0.0620031	-1.15822
YBR148W	0.0526848	0.418711	0.240589	0.186981	0.100855
YBR149W	-0.0868993	0.354852	-0.320273	-0.261278	-0.24987
YBR150C	-0.10351	0.09232	-0.198385	-0.232421	-0.0445709
YBR151W	-0.0140271	-0.00116491	-0.146228	-0.171131	0.0463333
YBR152W	-0.071418	0.412008	0.252234	0.0152415	0.138509
YBR153W	-0.0893636	-0.600679	0.0919695	0.0599983	-0.258973
YBR154C	0.0109959	-0.125432	0.0960827	0.0871787	-0.121801
YBR155W	0.00139427	-0.275381	0.229521	0.347652	0.380902
YBR156C	0.0337386	0.629668	-0.0466394	-0.055023	0.545978
YBR157C	-0.0737028	0.632424	-0.331081	-0.538018	-0.618805
YBR158W	0.0829816	0.119767	0.196594	0.235763	0.149415
YBR159W	0.00583601	0.0400338	-0.0566669	-0.064517	-0.0703654
YBR160W	0.137192	0.298032	0.0114851	-0.00582886	-0.571468
YBR161W	-0.116293	-0.0102379	-0.14729	-0.244267	-0.451168
YBR162C	0.0425067	0.0770221	0.0407972	0.0263147	0.248168
YBR162W-A	0.025897	-0.122524	-0.0553427	-0.0649734	-0.10481
YBR163W	0.0718722	-0.0600038	0.156096	0.142693	0.168531
YBR164C	-0.109371	0.0731192	-0.101892	-0.125005	-0.187129
YBR165W	0.0223625	0.363842	0.0671248	0.0756276	0.118993
YBR166C	-0.133912	0.00257683	0.0299134	-0.00909567	-0.124369
YBR167C	-0.0371466	0.17991	0.0239744	-0.0734839	0.076067
YBR168W	-0.0151343	0.0708437	-0.016963	-0.124699	-0.0208859
YBR169C	0.230968	0.793253	-0.0857832	-0.180297	-0.246403
YBR170C	-0.00700378	0.364351	-0.085227	-0.0250721	-0.230376
YBR171W	-0.0497589	0.101218	-0.0731807	-0.104154	-0.201246
YBR172C	-0.00171423	0.159482	0.176888	0.228243	0.235028
YBR173C	0.063447	0.579547	-0.131673	-0.191801	0.105689
YBR175W	-0.159508	0.232329	-0.0260844	-0.149549	-0.681865
YBR176W	-0.104656	0.0325804	-0.111809	-0.103674	-0.710619
YBR177C	-0.00922585	0.189332	-0.0721149	0.0777714	-0.0978093
YBR179C	0.0601869	0.0609508	0.0120416	0.0138083	0.0537953
YBR180W	-0.228283	-0.251505	-0.134323	-0.160956	-0.155934
YBR181C	-0.00271559	-0.0152154	-0.0090642	-0.00793219	0.0072341
YBR182C	0.0445075	-0.0673461	0.135789	0.0828688	0.133039
YBR182C-A	0.0975177	-0.158803	0.243166	0.0213258	-0.0404437
YBR183W	0.0449958	-0.638366	-0.317232	-0.525286	-1.25768
YBR184W	-0.129056	0.401299	-0.0534079	-0.233847	0.131493
YBR185C	0.128413	-0.0184703	-0.120791	-0.220678	-0.249155
YBR186W	-0.101222	-0.0741341	-0.0428313	-0.142274	-0.128198
YBR187W	-0.0189629	-0.51609	0.0830927	0.0582147	-0.0780611
YBR188C	0.00880957	-0.592914	0.0677409	-0.0362372	-0.495511
YBR189W	-0.0113368	-0.0389352	-0.00397158	0.00811386	-0.018981
YBR191W	-0.0196037	-0.0134392	-0.0140147	0.00620198	-0.0188899
YBR192W	-0.0448384	-0.0730605	-0.0257745	0.00236368	-0.050261
YBR193C	-0.0378828	-0.029891	-0.0669527	-0.171089	-0.198086
YBR194W	-0.122455	0.0702128	-0.000794411	-0.0715752	-0.112186
YBR195C	-0.0985222	0.169833	0.149608	0.0589347	0.0460858
YBR196C	0.0500193	0.0789804	-0.0329299	-0.00761223	0.166638
YBR196C-A	0.00499177	-1.0346	0.0592468	0.0183935	-0.0156865
YBR196C-B	-0.0577383	-0.741671	-0.0153954	-0.0988634	0.0135596
YBR197C	0.00194311	-0.343349	0.080169	0.0228052	0.269076
YBR198C	-0.0294509	-0.118106	0.0484605	0.11431	-0.0209742
YBR199W	-0.0453553	0.383699	-0.219241	-0.259215	-0.0776205
YBR200W	0.143754	-0.332533	0.161113	0.327559	0.385343
YBR200W-A	-0.085413	-0.1842	-0.169588	-0.174206	-0.0981132
YBR201W	0.103477	-0.326966	-0.109776	-0.229726	-0.176807
YBR202W	-0.0621772	-0.457687	-0.0121241	-0.016696	0.102651
YBR203W	0.101257	0.0565183	0.164372	0.00180435	0.0423861
YBR204C	-0.0346193	-0.281824	-0.3718	-0.363793	0.328295
YBR205W	0.0604992	-0.0702524	0.0336771	0.0546589	0.265751
YBR207W	-0.0656605	0.43132	-0.0580192	0.0232797	-0.0487871
YBR208C	0.636909	0.48994	0.030787	0.444161	0.130767
YBR210W	-0.00963497	-0.343732	-0.169389	-0.1222	-0.638126
YBR211C	-0.155089	0.233354	-0.0120039	-0.0480361	-0.242997
YBR212W	-0.01631	0.178292	-0.183093	0.0494838	0.415576
YBR213W	0.034714	-0.358462	0.177548	0.403992	-0.006006
YBR214W	-0.0547636	0.454688	-0.266319	-0.45141	0.228771
YBR215W	0.055913	0.245162	-0.0584092	0.0346091	0.0929208
YBR216C	-0.0305727	0.243245	0.0560296	0.218125	-0.0269685
YBR217W	-0.0171213	0.0102344	0.0269988	-0.0228114	-0.13078
YBR218C	-0.134248	-0.496174	0.046001	0.00788879	0.299789
YBR219C	-0.0154939	-0.365822	0.112247	0.143944	-0.175503
YBR220C	0.0373659	-0.444262	0.0815091	0.147206	-0.0743837
YBR221C	0.036448	-0.127902	-0.0806689	-0.0457201	0.0688562
YBR221W-A	-0.110743	-0.0176303	0.104915	-0.0967679	-0.0494726
YBR222C	0.179603	0.424952	-0.0572686	-0.00857925	0.21677
YBR223C	-0.130009	0.222091	0.137262	0.255758	0.0400319
YBR225W	0.0266907	-0.143652	-0.0253565	-0.100439	0.0971107
YBR227C	-0.0501113	0.123043	0.00942326	0.0332565	0.104226
YBR228W	-0.118588	0.0751371	-0.0230441	0.0172918	-0.0806508
YBR229C	0.0566921	0.101388	-0.0773969	-0.0922084	0.26484
YBR230C	0.0908813	0.465765	-0.202336	-0.516088	-0.317327
YBR230W-A	0.141798	-0.748776	-0.0966363	-0.398232	-0.604629
YBR231C	-0.193342	0.31123	-0.169219	-0.0989392	-0.0907037
YBR233W	-0.0244839	0.378753	-0.139681	-0.129707	0.188744
YBR233W-A	-0.128112	-0.372569	-0.215219	-0.293546	-0.392004
YBR234C	-0.0190377	0.239959	-0.133747	-0.159164	0.0716696
YBR235W	0.0448096	0.209123	0.0760016	0.112095	0.298381
YBR236C	0.109708	0.213148	0.0673623	0.0433164	0.0820107
YBR237W	-0.060092	0.569901	-0.144215	-0.191539	-0.00138664
YBR238C	0.377965	-1.02641	0.305329	0.406303	0.755717
YBR239C	-0.11116	-0.155182	0.0832291	0.146101	0.0309393
YBR240C	0.180034	0.158303	-0.0690615	-0.208091	-0.28517
YBR241C	-0.0243404	-0.183285	-0.00646448	0.0907385	-0.120264
YBR242W	0.047051	-0.0449805	0.145268	0.173156	0.0903292
YBR243C	-0.101363	-0.13972	-0.19772	-0.217223	-0.383526
YBR244W	-0.878284	0.876691	-0.413311	0.0325227	-0.302335
YBR245C	-0.00891399	0.0190935	0.113124	0.197094	0.0570693
YBR246W	-0.017251	0.0387115	0.180203	0.189038	0.220016
YBR247C	0.121219	-0.192949	0.410663	0.591232	0.243709
YBR248C	-0.285428	-0.54615	0.131164	0.0187411	-0.00921822
YBR249C	-0.057313	-0.88165	0.0424442	0.0812764	-0.143362
YBR250W	-0.0977001	0.489305	0.165617	0.158766	-0.083478
YBR251W	-0.128413	-0.589355	0.0246716	-0.0623822	-0.0431366
YBR252W	-0.0523839	-0.0120387	0.00640249	0.000936985	-0.170426
YBR253W	-0.0029397	0.290053	-0.0859222	-0.157331	-0.0976653
YBR254C	-0.026567	-0.836492	-0.0224829	-0.106857	-0.273336
YBR255C-A	0.0943537	-0.593616	-0.074625	-0.176543	-0.373913
YBR255W	-0.0515547	-0.00974226	-0.112534	0.0143685	0.174217
YBR256C	-0.391241	-0.57477	0.0561771	-0.08816	-0.532404
YBR257W	0.0422869	-0.101274	0.130371	0.108909	-0.0641317
YBR258C	-0.0149224	-0.194483	0.0189362	-0.0317886	-0.0855322
YBR259W	0.12392	0.155058	0.152959	0.229701	0.316125
YBR260C	0.017067	0.276603	0.0330291	0.0946593	0.277341
YBR261C	0.0257254	-0.497015	0.0823827	0.070117	0.037075
YBR262C	-0.0728374	-0.387294	-0.0746846	-0.273398	-0.393296
YBR263W	0.0986505	-0.0417581	0.0988665	0.161159	0.123719
YBR264C	0.0820184	-0.146469	0.0283165	-0.00394106	-0.018178
YBR265W	-0.0353036	-0.577566	-0.0765448	-0.165676	-0.120476
YBR267W	0.144722	-0.0812211	0.40369	0.478994	0.327559
YBR268W	-0.179158	-0.728356	-0.263999	-0.362218	-0.462316
YBR269C	0.106091	0.0940585	-0.40099	-0.535525	-0.14266
YBR270C	-0.0586758	0.0595615	-0.00469065	-0.00943351	-0.129609
YBR271W	0.0430226	-0.382141	0.287285	0.4314	0.150013
YBR272C	-0.0258703	-0.294825	-0.0427625	0.1341	-0.472951
YBR273C	0.0107255	-0.0123243	-0.0449681	-0.0251651	0.286395
YBR274W	-0.079205	0.297463	0.0302939	0.0648112	-0.0997553
YBR275C	-0.0821991	0.501984	0.0576186	0.0541143	0.33038
YBR276C	0.032937	0.136256	0.0124378	0.0910711	0.194183
YBR278W	-0.0463057	0.213226	-0.0146627	-0.0596795	-0.0478978
YBR279W	-0.0175557	0.0432663	0.0727973	0.160483	0.375354
YBR280C	0.0670371	-0.218727	-0.156864	-0.330392	0.0176225
YBR281C	0.0478449	0.194959	-0.0526373	0.0343449	0.215996
YBR282W	-0.148062	0.436169	-0.11657	-0.159308	-0.178335
YBR283C	0.0190229	0.0167451	0.0593338	0.0931201	0.296065
YBR284W	-0.0810666	0.805313	-0.0255966	-0.0382414	0.051152
YBR285W	-0.0857711	0.294535	-0.013134	-0.0663643	-0.152558
YBR286W	0.00418425	0.223617	-0.0172224	0.0196953	0.270496
YBR287W	0.24711	0.0309591	0.055747	0.05164	0.151659
YBR288C	-0.0483117	-0.410485	0.0377374	0.0172997	-0.00717688
YBR289W	-0.00734568	0.579635	-0.0324662	-0.0211711	0.311094
YBR290W	-0.00491095	0.00365829	-0.0340424	-0.0709009	0.11822
YBR291C	-0.242427	-0.747971	0.117488	0.0696335	-0.0685024
YBR293W	-0.091393	0.189874	0.0213194	0.0459785	-0.0830355
YBR294W	0.00312495	-0.185856	0.0052613	0.0255165	-0.150222
YBR295W	-0.276343	0.675918	-0.0706575	-0.0817776	-0.117838
YBR296C	0.744057	-1.15801	0.667689	0.844634	-0.586532
YBR296C-A	-0.00319374	0.0640416	0.170075	0.0281037	0.0170987
YBR297W	0.175725	-0.558624	0.355026	0.276989	-0.0332718
YBR298C	0.108023	0.0573003	0.201765	-0.0517399	-0.212442
YBR298C-A	-0.11848	1.21386	0.67587	0.0777355	-0.00919223
YBR299W	0.0931449	-0.014991	0.044548	-0.0235963	-0.47135
YBR301W	-0.141206	0.411947	0.196706	0.261451	-0.222901
YBR302C	-0.0996165	-0.336673	-0.0545125	-0.124817	-0.180387
YCL001W	-0.0148921	-0.174855	-0.148867	-0.129459	-0.164808
YCL001W-A	-0.20517	0.403397	-0.109166	-0.0647361	-0.223659
YCL001W-B	-0.0828905	0.136167	0.115816	0.0307204	-0.0213039
YCL002C	0.00101471	-0.671761	-0.0699763	-0.116431	-0.291556
YCL004W	0.0745225	0.256997	0.0130677	-0.0934451	0.148038
YCL005W	0.06845	-0.417149	0.000817776	-0.12181	0.00465155
YCL005W-A	-0.0793023	-0.063468	-0.0669155	-0.139762	-0.171361
YCL008C	-0.143569	0.182266	0.0865464	0.139772	0.107044
YCL009C	-0.206579	-0.920752	0.125751	0.298325	0.0401468
YCL010C	0.222598	0.499424	0.46377	0.385827	0.105878
YCL011C	-0.068357	0.0554056	-0.0126567	-0.0143027	-0.0487218
YCL012C	-0.165797	-0.274381	-0.0274434	-0.134188	-0.741715
YCL014W	-0.0321479	0.315374	0.0283146	0.0754685	0.00610113
YCL016C	-0.0162358	0.0819013	0.0420315	0.0918934	0.0990291
YCL017C	0.0224342	-0.519282	0.0170016	0.125493	0.0681648
YCL018W	-0.398762	-0.876629	0.0293894	0.0654116	-0.232398
YCL021W-A	0.1248	-1.74268	0.339296	0.226259	0.811783
YCL024W	0.00795841	0.283371	-0.23373	-0.247974	0.401557
YCL025C	0.49974	1.10424	-0.0700526	-0.146014	1.14049
YCL026C-A	-0.101835	0.539705	0.0918255	-0.0629299	-0.262172
YCL026C-B	-0.0233736	0.541668	-0.362041	-0.348709	-0.41859
YCL027W	0.755447	-1.51455	0.44707	0.545446	0.87335
YCL028W	0.0326018	0.427203	0.0774627	0.160338	0.534173
YCL029C	0.122565	0.177931	0.250072	0.264053	0.216826
YCL030C	-0.26152	-1.45051	0.226759	0.00832558	-0.0522165
YCL031C	0.173344	0.147085	-0.00880909	0.0585217	0.198323
YCL032W	-0.0360692	-0.0973063	-0.056627	-0.089891	0.409436
YCL033C	-0.139266	0.103904	-0.286549	-0.371603	-0.725937
YCL034W	-0.194743	-0.198993	-0.107042	-0.130866	-0.218567
YCL035C	0.0581722	0.425926	-0.243607	-0.284395	-0.255372
YCL036W	0.150406	-0.111346	0.506452	0.688632	0.11416
YCL037C	0.0886397	-0.0459213	0.142859	0.183875	0.196521
YCL038C	-0.00854397	0.173443	-0.331978	-0.243092	-0.0861435
YCL039W	0.186978	-0.110405	0.175972	-0.00651121	-0.0710111
YCL040W	-0.215981	0.734204	-0.431063	-0.572647	-0.406891
YCL042W	-0.155105	-0.0248753	-0.0422424	0.0177958	0.0298156
YCL043C	9.58443e-05	0.468029	-0.0156794	0.0452695	0.0748019
YCL044C	0.144027	0.198257	0.117217	0.173382	-0.029057
YCL045C	0.112117	0.374776	0.0426722	0.027781	0.416181
YCL047C	-0.0601249	0.29905	-0.105227	-0.202141	-0.203955
YCL048W	0.0625472	-0.162899	-0.0872686	-0.252284	-0.090317
YCL049C	0.0613956	0.0559394	0.0123684	0.0661445	-0.0527754
YCL050C	0.10972	0.161044	-0.0747309	-0.121278	0.0596433
YCL051W	-0.0597048	0.156024	-0.134685	-0.238936	0.0793529
YCL052C	0.0656171	0.0666747	-0.112871	-0.143703	0.0875111
YCL054W	-0.0279799	-0.205574	0.277171	0.374229	0.447361
YCL055W	0.604259	-0.611351	0.424563	0.594346	0.640677
YCL056C	-0.0546913	-0.114718	-0.121518	-0.105471	-0.214156
YCL057C-A	0.0157199	0.38879	-0.137448	-0.280364	-0.163896
YCL057W	0.0487652	0.862051	-0.106774	-0.0924783	0.257946
YCL058C	-0.119199	-0.0326786	0.0707765	0.00110793	-0.46654
YCL059C	-0.0154181	-0.235073	0.203888	0.313583	0.293329
YCL061C	-0.00556612	0.749048	-0.116645	-0.106724	0.50278
YCL063W	-0.0109811	-0.264961	0.11969	0.132821	0.244421
YCL064C	-0.186138	0.0320439	0.102429	0.23809	-0.16922
YCL066W	0.275431	-0.349803	0.200397	0.162123	-0.245941
YCL068C	-0.119114	0.388934	-0.017586	-0.346006	-0.332394
YCL069W	-0.122373	-0.0972829	-0.148233	-0.0531094	-0.027209
YCL073C	0.154504	0.832895	-0.0443666	-0.137947	0.195395
YCR002C	-0.0555339	0.0908523	-0.0616689	-0.103325	-0.0287342
YCR003W	-0.0643382	0.206912	-0.0403719	-0.0984011	-0.03019
YCR004C	-0.0647483	0.0282259	-0.141199	-0.169584	-0.362251
YCR005C	-0.14743	0.915836	-0.572885	-0.453092	-0.0666995
YCR007C	0.136871	-0.141999	-0.141232	0.00599313	-0.350834
YCR008W	0.0236859	0.226326	0.00653219	0.0754542	0.27922
YCR009C	0.0814137	0.0448213	-0.0956039	-0.093226	0.109517
YCR010C	-0.101559	-0.690566	0.329838	0.273786	-0.139836
YCR011C	-0.119487	0.43203	-0.206749	-0.176438	-0.113882
YCR012W	0.00143385	0.0323105	-0.0163741	-0.0109534	-0.0273018
YCR014C	-0.296756	-0.233738	-0.41499	-0.438473	-0.267903
YCR015C	-0.11627	0.223729	0.116104	0.0524192	-0.349661
YCR016W	-0.107545	-0.226081	0.165575	0.205963	0.165748
YCR017C	-0.0485902	-0.24999	-0.136618	-0.0923691	-0.0911679
YCR018C	0.208144	-2.01263	0.166477	-0.00742292	-0.00142193
YCR019W	0.0514812	-0.0198717	-0.0538487	-0.0406103	-0.132592
YCR020C	-0.272241	0.516163	-0.245785	-0.242415	-0.545699
YCR020C-A	-0.174259	-0.746867	-0.133826	-0.196264	-0.573083
YCR020W-B	-0.161804	0.0468125	-0.156964	0.041266	-0.395615
YCR021C	0.885602	-1.74456	0.854869	0.786933	-0.533054
YCR023C	-0.249121	0.0387249	-0.104615	-0.118441	-0.123042
YCR024C	-0.141758	0.649965	-0.175269	-0.279859	-0.00719333
YCR024C-A	0.0597644	-0.0618229	-0.120016	-0.0692692	-0.154383
YCR024C-B	0.0458407	-0.0150781	-0.100461	-0.024848	-0.0189157
YCR026C	0.0285361	0.201509	0.0782235	0.0220175	0.330024
YCR027C	0.0657125	-0.545429	-0.0679402	-0.119154	-0.741429
YCR028C	0.00758672	0.0110581	0.210366	0.2858	0.0880959
YCR028C-A	-0.024859	-0.145291	-0.129886	-0.15592	-0.203284
YCR030C	-0.00427771	0.469158	-0.260564	-0.201972	0.301969
YCR031C	0.00996256	-0.0236111	-0.0281906	-0.0292482	-0.0503654
YCR032W	0.0419247	0.0255742	-0.0652065	0.00691175	0.104272
YCR033W	-0.0875268	0.504778	-0.0673885	-0.029357	0.236024
YCR034W	0.0718341	-0.117105	-0.00196171	-0.0581398	0.152575
YCR035C	0.016366	-0.105202	0.14667	0.144278	0.187779
YCR036W	-0.0339961	0.201555	-0.208941	-0.20492	-0.237717
YCR037C	-0.0130868	0.0997047	0.0528278	0.0869603	0.177705
YCR038C	0.195843	0.168261	-0.134105	-0.114452	0.13565
YCR042C	-0.016767	0.220802	-0.0752144	-0.0816483	0.315971
YCR043C	0.0332456	-0.344247	-0.16695	-0.12318	-0.318751
YCR044C	-0.0908127	-0.1535	-0.270248	-0.360124	-0.392864
YCR045C	-0.0899943	-0.00393915	-0.0465105	-0.0132377	0.0548496
YCR046C	-0.179907	0.0715947	-0.143634	-0.123336	-0.224064
YCR047C	-0.0238214	-0.579316	0.306474	0.409545	0.079843
YCR048W	-0.101143	-0.126493	0.124613	0.209163	-0.203529
YCR051W	-0.108552	-1.23408	0.073349	0.0919328	-0.0136304
YCR052W	0.0183825	-0.145014	0.162161	0.177495	0.350525
YCR053W	-0.0087657	-0.0175152	-0.015564	0.0229058	0.219907
YCR054C	0.183705	-0.265239	0.0949512	0.163447	-0.0491529
YCR057C	0.112774	-0.153528	0.272491	0.480414	0.122948
YCR059C	-0.125972	-0.467046	-0.0251508	-0.000567436	-0.241824
YCR060W	-0.0898385	0.107117	-0.0203795	-0.0756397	-0.289656
YCR061W	-0.255241	1.12825	-0.425073	-0.160134	-0.616992
YCR063W	0.0115685	0.0103722	0.0408747	-0.0390007	0.206429
YCR065W	0.0890679	0.301921	-0.19325	-0.11029	0.417883
YCR066W	-0.0347598	0.203836	0.0296803	0.00871563	0.046689
YCR067C	-0.0105553	0.450033	-0.015708	0.0170608	0.203711
YCR068W	-0.121989	-0.178942	-0.137256	-0.188456	0.0272324
YCR069W	0.0117874	0.075285	-0.140038	-0.236054	-0.0429211
YCR071C	-0.0646148	-0.0836868	-0.12495	-0.272612	-0.253356
YCR072C	0.165052	-0.310544	0.377823	0.519042	0.000888348
YCR073C	-0.0137308	-0.075737	0.221866	0.188976	0.12075
YCR073W-A	0.0352049	0.336592	0.178651	0.153789	0.313504
YCR075C	-0.22122	0.130016	-0.28499	-0.44492	-0.308401
YCR075W-A	-0.0371685	0.0642009	-0.151797	-0.213	-0.277906
YCR076C	-0.0979104	0.122252	-0.250942	-0.343032	-0.469525
YCR077C	-0.0474963	-0.332659	-0.106033	-0.0648208	0.291964
YCR079W	-0.124785	0.199146	-0.270892	-0.451173	-0.0318277
YCR081W	0.216458	0.271413	0.0072031	0.161704	0.418819
YCR082W	0.0930986	0.190326	-0.015564	-0.0203004	-0.147022
YCR083W	-0.0373335	-0.511132	-0.168534	-0.197439	-0.556319
YCR084C	0.00214291	0.0393267	-0.067359	0.0788097	0.25036
YCR086W	-0.0571761	0.789086	0.0152736	-0.0235419	-0.136273
YCR087C-A	-0.11352	-0.493131	0.104378	0.119701	-0.0567508
YCR088W	-0.0547934	0.257406	-0.111539	0.00908089	0.296287
YCR089W	0.36572	-0.28475	0.394325	0.58889	0.499696
YCR090C	0.0417643	0.0407443	0.0332699	0.043468	-0.171769
YCR091W	0.135841	0.458736	0.142406	-0.0105855	0.326145
YCR092C	-0.061224	0.103214	-0.0561895	-0.0836911	-0.0112791
YCR093W	0.0153098	0.408595	-0.0439763	-0.0322337	0.31043
YCR094W	-0.0718055	0.069694	0.0549169	-0.00467253	0.105111
YCR095C	-0.0878921	-0.219569	0.032228	-0.0154805	-0.0872836
YCR096C	0.160047	0.193865	0.0875397	0.0942602	0.127619
YCR097W	0.0215192	0.0653385	0.0868477	0.0940745	0.0220383
YCR098C	0.0241916	0.342211	0.000648022	0.16619	-0.242785
YCR099C	-0.00399852	-0.146897	0.193042	0.110451	0.0377836
YCR100C	-0.0477893	-0.130429	0.0488703	0.108527	0.199727
YCR101C	-0.121276	0.0568964	0.0967301	0.0332884	-0.0281954
YCR102C	-0.256713	-0.304386	0.035044	0.212139	0.412164
YCR104W	-0.0466561	0.115971	0.227436	0.0556147	0.0647688
YCR105W	-0.315349	-0.532667	-0.278777	-0.343825	-0.0626187
YCR106W	-0.697075	0.0838356	-0.00347853	-0.277879	0.0808995
YCR107W	-0.349438	-0.0064946	-0.0462717	-0.0776033	0.251341
YCR108C	-0.0169727	-0.0327481	0.11588	0.0697747	0.0999331
YDL001W	0.0383754	0.0674596	-0.00566101	0.0267777	0.139002
YDL002C	-0.0231433	0.047514	0.0470171	0.0416389	-0.128949
YDL003W	-0.192599	0.45835	-0.179819	-0.247872	0.131042
YDL004W	0.0359459	0.0737681	-0.235173	-0.330365	-0.237034
YDL005C	-0.0356383	0.453977	-0.0947704	-0.154119	0.165954
YDL006W	-0.100296	-0.0904107	0.0210748	0.0602674	-0.052846
YDL007W	0.00710487	0.189675	-0.107224	-0.0756841	0.257875
YDL008W	0.047019	-0.550602	0.0601997	0.0543032	0.023138
YDL010W	-0.153545	0.127334	-0.259186	-0.292302	-0.107013
YDL012C	0.0565133	0.249334	-0.111548	-0.146257	0.0901685
YDL013W	0.00608969	0.342019	0.0427799	0.0731964	0.000344753
YDL014W	0.0236592	-0.576616	0.0372996	0.13159	0.0785527
YDL015C	0.0120416	0.11423	0.01091	0.00510311	0.0282512
YDL017W	-0.00667572	-0.155189	0.00902462	0.0262198	-0.203394
YDL018C	0.0118418	-0.0259256	-0.218873	-0.319562	-0.199026
YDL019C	-0.103891	0.040513	-0.011611	-0.0255766	0.318244
YDL020C	-0.0451946	0.614604	-0.124362	-0.0526843	0.207726
YDL021W	0.282815	-0.0204623	-0.344957	-0.612488	-0.510881
YDL022W	-0.124002	-0.0145836	-0.302023	-0.68254	0.0909042
YDL024C	0.0336165	-0.00619555	-0.0261536	0.0693262	-0.0461934
YDL025C	0.000193119	0.198809	-0.091049	-0.163404	0.462147
YDL027C	0.234934	0.293804	-0.156145	-0.337007	0.268791
YDL028C	-0.0427022	0.159172	-0.0271392	-0.00814319	-0.0691271
YDL029W	-0.014327	0.127621	-0.164789	-0.230253	-0.0288038
YDL030W	-0.0712652	0.192678	0.00324225	0.0844221	-0.0926332
YDL031W	0.0590043	0.0216389	0.293121	0.365911	0.430216
YDL033C	0.00594902	0.344872	0.0575576	0.0497546	0.0652742
YDL035C	0.055378	0.189506	-0.115525	-0.0700769	0.15784
YDL036C	0.132932	-0.19724	0.191329	0.298216	0.372877
YDL037C	0.0140812	0.050016	0.0602663	0.229405	0.0861977
YDL038C	0.563685	-0.739515	0.727222	1.1666	0.715508
YDL039C	0.416221	-1.33645	0.622241	1.10126	0.437704
YDL040C	-0.0416412	0.118222	0.0291328	0.0952172	0.301791
YDL042C	-0.113678	-0.136434	0.213306	0.260747	-0.262654
YDL043C	0.0994287	-0.0145736	0.146393	0.108748	0.0164456
YDL044C	-0.0852699	0.20971	-0.0150747	-0.0552053	-0.136616
YDL045C	-0.0800147	-0.0153966	0.0052352	-0.0657916	0.113027
YDL045W-A	-0.00122404	0.293374	-0.0815921	-0.100386	-0.15625
YDL046W	0.0131063	0.273963	-0.0626712	-0.0592923	0.124337
YDL047W	0.0877137	-0.0236702	0.133164	0.0729742	0.143499
YDL048C	1.20419	-1.31637	0.892266	0.524117	-0.121993
YDL049C	0.319675	-0.809027	0.0130718	-0.247881	0.134074
YDL051W	0.0205755	-0.351248	0.173318	0.194966	0.144236
YDL052C	-0.082068	-0.25774	-0.195084	-0.331922	-0.197734
YDL053C	-0.0483732	-0.0220962	-0.0322056	-0.160824	-0.166081
YDL054C	-0.206609	-0.105737	0.1344	0.047534	-0.0399961
YDL055C	0.009058	0.112289	-0.0403147	-0.0802712	0.0698628
YDL056W	0.0831137	0.397949	0.0211799	0.0260897	0.382338
YDL057W	0.0687523	-0.0625639	-0.192322	-0.126241	0.102348
YDL058W	0.0336266	0.291555	-0.0415959	-0.00578547	0.623839
YDL059C	0.111842	0.444972	-0.0320427	-0.132318	-0.0385497
YDL060W	0.0648313	-0.207195	0.221231	0.305104	0.210752
YDL061C	-0.00517893	-0.0513551	-0.0354371	-0.0200782	-0.0447054
YDL063C	0.0900359	-0.208384	0.336911	0.473603	0.314473
YDL064W	-0.0282435	-0.470157	-0.0724783	-0.0565939	-0.307898
YDL065C	0.0466733	0.674098	-0.17697	-0.297696	0.222405
YDL066W	-0.0362062	0.315405	0.102028	0.0562468	0.129605
YDL067C	0.0142837	0.0343256	-0.128803	-0.281998	-0.452797
YDL069C	0.0933867	0.257449	0.0290024	-0.145155	0.162058
YDL070W	-0.164046	0.349689	-0.118089	0.0192313	-0.333135
YDL072C	-0.0494547	0.194592	-0.260472	-0.22101	-0.169676
YDL073W	-0.0562153	0.227438	-0.0341272	0.0892143	-0.0301352
YDL074C	-0.0568142	0.286561	-0.0164742	0.0792823	0.0309863
YDL075W	-0.00518131	-0.0545368	-0.0217886	-0.0679278	-0.0307083
YDL076C	-0.0386038	0.031249	0.0157442	-0.0238123	0.120684
YDL077C	-0.0471137	0.302517	-0.0943685	-0.0378046	-0.00390649
YDL078C	0.0254226	0.0961738	-0.0831871	-0.103093	-0.037807
YDL079C	-0.180948	-0.090039	-0.0527027	-0.271678	-0.251263
YDL080C	0.0565717	-0.309372	0.124984	0.0217195	-0.0449669
YDL081C	0.00468826	-0.0467038	-0.00218105	-0.0182462	-0.0620327
YDL082W	0.03339	-0.0627632	0.0470333	0.0482898	0.112995
YDL083C	0.00773478	-0.00637722	0.0243759	0.054359	0.0509906
YDL084W	0.010674	0.0826015	-0.0183835	-0.0167966	-0.0680199
YDL085C-A	-0.0656028	-0.237096	0.0811729	0.123179	-0.223239
YDL085W	-0.350791	-0.46111	0.127012	-0.128104	-0.0865126
YDL086W	-0.00798273	0.322712	-0.070992	-0.124225	-0.212617
YDL087C	0.00636148	-0.041271	0.0634217	0.0399451	0.213253
YDL088C	0.016983	0.0132141	-0.0147638	0.0240211	0.235287
YDL089W	-0.00169945	0.0864434	-0.144512	-0.154278	0.132231
YDL090C	0.0720758	-0.365317	-0.00715303	0.0342507	-0.0316505
YDL091C	-0.188488	0.295918	-0.27657	-0.340393	-0.136153
YDL092W	0.0307074	-0.170935	-0.0652518	-0.0284476	-0.398888
YDL093W	-0.119314	0.028106	-0.140402	-0.118765	-0.146476
YDL095W	0.0207677	0.107872	-0.0657358	-0.0217152	0.132718
YDL097C	0.0844092	-0.0979319	-0.0832572	-0.0285416	0.154039
YDL098C	0.0530224	0.359953	-0.056582	-0.0907025	-0.259472
YDL099W	-0.0743017	0.456926	-0.0424833	-0.123792	0.264103
YDL100C	0.0836492	0.534928	-0.0619788	0.0451055	0.21707
YDL101C	-0.124738	0.226684	-0.0840929	-0.146988	0.267694
YDL102W	0.0489483	-0.0499606	0.0778308	0.0979643	0.23645
YDL103C	0.0219674	0.308096	-0.0810256	0.0148153	0.132325
YDL104C	-0.013073	0.231798	0.0809097	-0.0335793	-0.4909
YDL105W	0.0410199	0.132946	-0.0493562	-0.112446	0.00554943
YDL106C	-0.087934	0.398488	-0.0978122	-0.0344894	0.306752
YDL107W	-0.0677459	0.154458	-0.130915	-0.136045	-0.0900798
YDL108W	0.0250206	-0.131399	0.119141	0.146491	-0.0817418
YDL109C	0.0716145	0.518957	0.249217	0.156284	0.240076
YDL110C	-0.0538578	0.734418	-0.157082	-0.217791	0.0490127
YDL111C	0.032084	-0.134813	0.122677	0.22224	0.0128918
YDL112W	-0.0086484	-0.483903	0.119792	0.275357	0.176919
YDL113C	-0.111313	-0.0688632	-0.143508	-0.0527616	0.160843
YDL114W	-0.0361259	0.370703	0.217528	-0.151589	0.00804758
YDL115C	-0.0850267	-0.0124478	-0.116611	-0.128237	0.175688
YDL116W	0.0102129	-0.154655	0.0326777	0.118748	0.0434828
YDL117W	0.000618935	0.404101	0.0967035	0.16553	0.385723
YDL119C	0.136769	0.0528331	-0.0747714	-0.23498	0.0835049
YDL120W	-0.0091548	-0.422926	-0.148253	-0.187751	-0.331892
YDL121C	-0.0514998	-0.409749	-0.114199	-0.156281	-0.591124
YDL122W	-0.0549989	-0.00266218	0.0876684	0.250407	0.293169
YDL123W	0.0443506	-0.0100286	0.0121646	0.156645	0.121259
YDL124W	-0.30057	1.23865	-0.462801	-0.405731	-0.445466
YDL125C	0.0243597	-0.0293102	-0.0266829	-0.0405326	-0.0421739
YDL126C	0.0527129	0.332801	0.000195026	0.0522022	0.0769305
YDL127W	0.247436	0.28728	0.151911	0.139909	0.280957
YDL128W	-0.126103	-0.230149	-0.101072	-0.0877028	-0.115476
YDL129W	0.0575433	-0.753264	0.392867	0.320389	0.090549
YDL130W	-0.0380507	-0.019743	-0.0220909	-0.0282345	-0.0675478
YDL130W-A	0.236941	1.10021	-0.470797	-0.720361	-0.274804
YDL131W	-0.141027	-0.567037	0.0563798	0.198954	0.123871
YDL132W	0.0225716	0.390695	-0.209211	-0.108644	0.138344
YDL133W	-0.104602	-0.113367	-0.019032	-0.0619059	-0.0469112
YDL134C	0.0431452	0.1406	0.0508533	0.0653582	0.193298
YDL135C	0.036859	0.227394	-0.0595298	-0.0585341	0.107024
YDL137W	-0.0709691	0.304344	-0.232563	-0.260541	-0.24475
YDL138W	0.0840025	-0.173209	-0.101651	-0.123555	0.15441
YDL139C	0.101543	0.223557	0.218783	0.0862987	0.0839629
YDL140C	-0.0413456	0.572037	0.016252	0.191493	0.916006
YDL141W	0.0768499	-0.360183	0.0501416	0.0523272	0.0753784
YDL142C	-0.102142	0.266936	-0.107312	-0.0349808	-0.0339198
YDL143W	0.00799465	0.125067	-0.0584226	0.00977373	0.091877
YDL144C	0.0037961	0.624447	-0.0748644	-0.108516	-0.0679121
YDL145C	0.0617886	0.159906	-0.0521884	0.00894356	0.365332
YDL146W	-0.0192342	0.334996	-0.1233	-0.101218	0.189973
YDL147W	0.0677385	0.501479	-0.143385	0.000605106	0.0856805
YDL148C	0.00651169	-0.176283	0.196134	0.31889	0.678593
YDL149W	-0.0247109	1.22734	-0.228748	-0.22938	0.285016
YDL150W	0.0561337	-0.0460396	0.284599	0.457762	0.308591
YDL153C	-0.0142436	-0.373743	0.169005	0.210093	0.405609
YDL154W	-0.0165491	0.446734	0.11815	0.0978878	-0.0413001
YDL155W	-0.0206866	0.252299	-0.00590515	-0.0148015	0.114384
YDL156W	-0.122245	0.586287	0.0322795	-0.0235233	0.32881
YDL157C	-0.110316	-0.0843234	-0.179532	-0.26387	-0.462578
YDL159W	-0.0829046	-0.154393	-0.0962214	-0.0274718	-0.102415
YDL159W-A	-0.0649883	-0.212403	-0.0663894	-0.0036068	-0.0904694
YDL160C	0.141869	0.186865	0.0965414	0.0622277	0.520967
YDL160C-A	0.0956802	-0.417279	0.012579	-0.0453219	-0.102944
YDL161W	0.0813069	0.289136	0.00649977	-0.0174122	0.697412
YDL164C	-0.110058	0.254772	-0.0954957	-0.0632086	0.117947
YDL165W	-0.0628757	-0.647742	0.00923014	-0.0753326	-0.240057
YDL166C	-0.079011	-0.028295	-0.0328894	-0.0452485	-0.1795
YDL167C	0.0393405	-0.0406442	0.286487	0.285756	0.286482
YDL168W	-0.00436783	0.253966	0.0595093	0.0354586	0.13084
YDL169C	-0.231966	-0.345433	-0.0128744	-0.0255866	0.00367975
YDL170W	-0.423779	-0.320324	0.210279	0.101368	-0.487271
YDL171C	-0.15789	-0.242955	-0.00323153	-0.0032649	0.151906
YDL173W	0.0299883	0.223694	0.0405402	-0.0329161	0.258107
YDL174C	0.023056	0.251982	-0.109174	-0.093905	0.184815
YDL175C	0.0640056	-0.0788131	0.10946	0.0271332	0.348555
YDL176W	-0.0604527	-0.252282	-0.135871	-0.111623	-0.107683
YDL177C	-0.0941334	-0.168676	-0.174691	-0.0963702	-0.152443
YDL178W	0.0462465	0.172196	-0.0845985	-0.0370989	0.147034
YDL179W	0.151034	0.156877	0.0861115	-0.170718	-0.104927
YDL180W	-0.0970774	-0.0651646	-0.0849328	-0.169093	-0.0102234
YDL181W	0.168126	0.965963	-0.398959	-0.833075	-0.499593
YDL182W	-0.254359	-0.346383	0.083868	0.147382	0.139512
YDL183C	-0.366753	-0.731513	0.268152	0.259446	-0.0595345
YDL184C	-0.12864	-0.606934	-0.112532	0.0461969	-0.00419044
YDL185W	-0.00961924	-0.00612116	-0.0145607	0.022789	0.0377254
YDL186W	-0.0808593	-0.0966191	0.028897	-0.107222	0.106567
YDL188C	-0.0149989	0.0794144	-0.171372	-0.096097	0.116106
YDL189W	-0.0678291	-0.284863	0.0843291	0.141328	0.360338
YDL190C	0.0297332	0.293118	0.0225739	0.0894065	0.250276
YDL191W	-0.00392342	0.00210762	-0.0289588	0.011158	-0.0484061
YDL192W	-0.0236058	-0.0867782	-0.0610323	-0.0826468	-0.165263
YDL193W	-0.033165	-0.0220919	-0.054522	-0.0810261	0.145467
YDL194W	0.186197	-0.322914	0.245186	0.113134	0.0684702
YDL195W	-0.12229	0.335826	-0.0901918	0.129922	0.604459
YDL197C	-0.0410583	0.320324	-0.0130036	0.050559	0.431385
YDL198C	-0.57025	-1.27357	0.101765	-0.105176	-0.583435
YDL199C	-0.26439	0.57052	0.0545719	-0.160731	0.0996196
YDL200C	-0.137771	0.399521	-0.229634	-0.299279	-0.267774
YDL201W	-0.0523005	-0.638299	0.126688	0.209521	0.0825038
YDL202W	-0.0775342	0.0346208	-0.0627637	-0.158876	0.0669794
YDL203C	-0.123894	-0.258161	0.0943627	0.112508	-0.0592027
YDL204W	-0.261611	0.86511	-0.0300782	-0.00981522	0.289882
YDL205C	-0.0643559	-0.708891	-0.150121	-0.221576	-0.522614
YDL206W	-0.149814	0.0095315	-0.142843	-0.316213	-0.376203
YDL207W	-0.0371804	-0.25253	-0.14231	-0.0326371	-0.0465064
YDL208W	-0.0387931	-0.16972	0.0733409	0.0874591	0.10729
YDL209C	-0.162072	-0.212255	-0.115462	-0.0522532	-0.0693879
YDL210W	-0.0832372	-0.133761	-0.214692	-0.229776	-0.528633
YDL211C	-0.121985	0.161467	-0.10547	-0.15756	0.138774
YDL212W	0.0172954	-0.129117	-0.011672	-0.0850248	-0.127532
YDL213C	-0.0443316	-0.028368	0.136522	0.167799	0.0522561
YDL214C	-0.074029	0.778893	-0.0672015	-0.0708632	0.392931
YDL215C	-0.00511599	0.488415	-0.00199652	-0.122492	-0.139175
YDL216C	-0.0430446	0.102354	0.0581062	-0.191689	-0.0392573
YDL217C	-0.106103	-0.0804181	0.097193	0.0744545	-0.153217
YDL218W	0.0368378	-0.0965476	-0.0306938	0.0356405	-0.0596497
YDL219W	-0.0917034	0.189077	-0.113643	-0.128528	-0.117239
YDL220C	-0.11501	0.423969	0.0547729	0.183941	0.382758
YDL222C	-0.0804317	-0.0938767	-0.0838296	-0.0805714	0.231958
YDL223C	0.0137434	0.185968	-0.00771189	-0.00631571	0.18328
YDL224C	-0.0782542	-0.184623	-0.0482945	-0.00453091	0.0613952
YDL225W	0.0658436	0.504231	0.0496349	0.123768	0.371513
YDL226C	-0.00587845	-0.142478	0.0341544	-0.00190735	0.15307
YDL227C	-0.257807	-0.194702	-0.115145	-0.250269	-0.141634
YDL229W	-0.00206494	-0.0694153	0.0315824	0.0706823	0.0930054
YDL230W	-0.0512943	-0.157068	-0.12526	-0.166551	0.0285039
YDL231C	-0.126232	0.635586	0.105776	0.0404773	0.0141187
YDL232W	0.120346	0.150873	-0.0135379	-0.119385	-0.0665917
YDL233W	0.174544	0.513824	0.286658	0.166566	0.271447
YDL234C	0.0552549	0.345401	0.00680852	0.044379	0.0806963
YDL235C	0.158274	0.267323	0.00617361	0.121166	0.300582
YDL236W	-0.0267015	-0.151682	-0.0910048	-0.185071	-0.319089
YDL237W	0.036716	0.159512	-0.0617719	-0.0918503	-0.0398407
YDL238C	-0.140858	0.785927	0.0396662	-0.0727532	-0.0777509
YDL239C	-0.293226	0.68084	0.025641	-0.194649	-0.115611
YDL240W	0.0907624	-0.401813	0.00257659	0.0932913	0.28479
YDL241W	-0.0361753	-1.4879	0.25295	0.242883	0.177546
YDL243C	-3.17097e-05	0.435551	-0.0471283	-0.00629163	-0.109343
YDL244W	0.444979	0.155627	0.0387869	-0.0697505	0.0936887
YDL245C	-0.09321	-0.00146556	-0.0658185	0.0103782	-0.043146
YDL246C	0.0200148	0.546155	0.0771985	-0.171793	-0.413091
YDL247W	0.0498519	-0.0190594	0.0311434	-0.0323535	0.131426
YDL248W	0.319618	-0.564712	-0.0673068	-0.109151	0.272423
YDR001C	-0.0691833	0.754598	-0.140619	-0.179908	-0.0867634
YDR002W	-0.0571699	0.147961	-0.0131598	-0.00120115	-0.0837708
YDR003W	-0.0450315	0.291965	-0.191693	-0.190026	-0.253953
YDR003W-A	-0.0995593	0.144571	-0.367344	-0.154132	-0.282238
YDR004W	0.00623894	0.129077	-0.0115814	-0.0189321	0.0606532
YDR005C	0.105625	0.251901	-0.040853	0.0225749	0.0546055
YDR006C	0.215615	0.230709	0.183826	0.274448	0.304523
YDR009W	0.194317	-0.105014	0.182971	0.171588	-0.0578277
YDR011W	-0.0549126	0.436212	0.0746679	0.294755	0.207726
YDR012W	-0.0106645	-0.199373	0.0517211	0.128911	0.0397029
YDR013W	-0.124955	-0.202753	-0.0812793	-0.129541	-0.549847
YDR014W	0.288251	0.22848	0.220882	0.16929	0.279576
YDR016C	-0.152875	-0.35448	-0.20181	-0.193801	-0.306217
YDR017C	0.0180259	0.0409088	-0.067543	0.0359697	-0.0746264
YDR018C	0.17969	0.154186	-0.0857282	-0.0645258	0.088608
YDR019C	-0.135576	0.429193	0.00702953	-0.42445	0.232939
YDR020C	0.127467	-0.206812	0.380319	0.338546	0.319551
YDR021W	0.0842772	-0.026433	0.325071	0.48875	0.214785
YDR022C	6.96182e-05	0.44791	-0.117429	-0.148099	-0.375194
YDR023W	0.0520802	0.0311832	-0.000474453	0.0531173	0.289032
YDR025W	0.0112967	-0.0287628	0.0198989	0.0385528	0.0184746
YDR026C	-0.045351	0.0702846	0.0373359	0.0272398	0.0909634
YDR027C	-0.12158	0.519848	-0.148029	-0.0809286	0.293966
YDR028C	0.0494928	0.310357	-0.174534	-0.140161	0.496553
YDR030C	0.0208151	0.0431547	0.202389	0.161288	-0.275803
YDR031W	-0.181191	-0.485676	-0.418636	-0.538269	-0.523913
YDR032C	0.0359678	0.164037	-0.240623	-0.243829	-0.306932
YDR033W	0.107807	-0.112907	-0.0403242	-0.0907812	0.138233
YDR034C	-0.193885	-0.284265	-0.0476131	-0.0353847	0.0543623
YDR034C-A	-0.34208	-0.201877	-0.297137	-0.305795	-0.998081
YDR034W-B	0.111629	0.108321	0.0500152	-0.119238	-0.303367
YDR035W	-0.354043	-0.740645	0.118963	0.0112586	-0.169525
YDR036C	-0.0183182	0.19101	-0.0513749	0.0456977	0.114504
YDR037W	-0.0135922	-0.185859	0.0753613	0.133957	0.247186
YDR038C	-0.0227919	0.0322152	0.0473387	0.11484	-0.0175242
YDR041W	0.00326824	0.0615134	-0.121219	-0.205981	-0.386913
YDR042C	0.253493	-0.237435	0.166739	-0.0672665	-0.157173
YDR043C	-0.17201	-0.500019	-0.269913	-0.255434	-0.247212
YDR044W	0.147667	-1.47842	-0.00600433	-0.221517	0.159142
YDR045C	0.00982046	0.122224	0.078989	0.147271	-0.0777473
YDR046C	-0.226501	-0.202004	-0.154298	-0.212404	-0.128266
YDR047W	-0.0619297	-0.234375	-0.0445914	-0.0743246	-0.269344
YDR049W	0.0298729	0.29853	0.0752642	0.240574	0.237187
YDR050C	-0.0141363	-0.00553036	-0.0285401	-0.0435085	-0.0294924
YDR051C	-0.0820727	-0.949529	-0.0740399	-0.0495853	0.0663843
YDR052C	0.133095	0.356606	0.00026989	0.0174599	0.443533
YDR054C	0.129139	0.345886	0.0561948	0.141933	0.242321
YDR055W	0.0445151	1.17819	-0.113385	-0.237707	-0.108785
YDR056C	-0.0516777	-1.33345	-0.111267	-0.219595	-0.19812
YDR057W	0.0144968	-0.209482	-0.053684	-0.00474548	0.0100081
YDR058C	-0.218065	0.310558	-0.367186	-0.429238	-0.779478
YDR059C	0.136307	0.42707	-0.2724	-0.216904	-0.149143
YDR060W	0.0173736	-0.160348	0.280922	0.366002	0.356679
YDR061W	0.0442653	0.387444	-0.0257392	-0.119289	-0.231353
YDR062W	-0.0278792	-0.104414	0.0106254	0.0765166	0.218966
YDR063W	0.00732756	-0.031909	-0.120434	-0.272509	-0.172332
YDR064W	-0.01403	-0.036139	-0.029798	-0.0161595	-0.0262265
YDR065W	0.315222	1.03089	0.133108	0.116916	0.368801
YDR066C	-0.081449	-0.0339651	-0.0349207	-0.0689073	-0.420977
YDR067C	0.118093	0.0866117	0.0860591	0.0592918	0.181942
YDR068W	-0.0699687	-0.28662	-0.235213	-0.340224	0.230554
YDR069C	-0.104763	0.430532	-0.110416	-0.182351	0.175764
YDR070C	-0.107124	-0.918969	-0.0325558	-0.283735	-0.289844
YDR071C	0.0558777	0.0691657	-0.0330629	-0.0422511	0.230724
YDR072C	0.0205755	-0.52637	0.0933247	0.254282	0.0231609
YDR073W	0.10849	-0.0282869	0.0403295	-0.016151	-0.107558
YDR074W	0.0436428	0.736393	-0.31261	-0.285685	0.356603
YDR075W	-0.00922775	-0.257506	0.0895281	0.122618	-0.052794
YDR076W	0.0259943	-0.115895	0.221606	-0.00851607	-0.186595
YDR077W	0.364121	0.517618	-0.114982	-0.216793	0.574906
YDR078C	-0.215895	-0.366718	-0.0736995	-0.143079	-0.360005
YDR079C-A	-0.107894	-0.223257	-0.0946312	-0.200873	-0.284242
YDR079W	-0.106973	-0.548923	-0.221888	-0.359226	-0.665513
YDR080W	-0.0976498	0.0505364	-0.0444944	-0.00846267	-0.0674319
YDR081C	0.0628409	0.120359	0.104061	0.0898314	0.26067
YDR082W	-0.0363476	0.842865	0.0950384	0.125396	0.193929
YDR083W	-0.00450754	-0.780646	0.128448	0.20892	0.0834494
YDR084C	-0.00639391	0.150227	-0.210576	-0.23831	-0.06355
YDR085C	0.141257	0.205913	0.225027	0.00450921	0.275933
YDR086C	-0.0272021	-0.23157	-0.0924659	-0.0892358	-0.206327
YDR087C	-0.0591984	-0.227316	0.240857	0.286636	0.127166
YDR088C	0.0671539	0.148295	0.0694337	0.0993366	0.394596
YDR089W	0.0685463	0.16679	-0.10257	-0.17247	0.206494
YDR090C	0.0554004	-0.348073	-0.0601535	-0.107466	-0.0541873
YDR091C	0.021904	-0.287121	0.1328	0.18147	0.305408
YDR092W	-0.00881767	0.292726	-0.0195918	-0.0749764	-0.0155191
YDR093W	0.0142841	-0.175893	-0.094871	-0.0293403	0.145091
YDR096W	0.175225	0.498251	-0.104445	-0.148636	0.415091
YDR097C	-0.171218	-0.265109	-0.103688	-0.110557	-0.0661774
YDR098C	-0.0335345	0.172569	0.00580931	-0.0286069	-0.050209
YDR099W	0.173138	0.63987	-0.223243	-0.233113	0.337883
YDR100W	0.0428863	0.040441	-0.297531	-0.333764	-0.334028
YDR101C	0.0954537	-0.439298	0.305411	0.42733	0.204003
YDR103W	-0.0427094	0.30667	-0.0416474	-0.0445342	-0.0686889
YDR104C	0.0558407	0.23456	-0.106493	0.0506973	0.167724
YDR105C	-0.146334	0.0692487	-0.127246	-0.169948	-0.272136
YDR106W	-0.218897	-0.693065	0.170175	-0.0551372	-0.39624
YDR107C	-0.161491	0.1398	-0.222017	-0.176202	-0.239134
YDR108W	-0.15827	-0.117432	-0.0134673	0.028486	-0.144844
YDR109C	-0.0246515	-0.023665	-8.98838e-05	-0.00622201	0.0716915
YDR110W	0.0683918	0.236672	0.225677	0.27895	0.253017
YDR111C	0.270792	-0.927137	0.113961	0.195927	0.257554
YDR113C	-0.177464	-0.0399051	-0.212384	-0.194843	0.00825071
YDR115W	0.000424385	-0.198528	-0.238496	-0.287283	-0.380349
YDR116C	-0.0243049	-0.101552	-0.176898	-0.2562	0.106626
YDR117C	-0.0342178	0.154149	0.0401573	0.0807862	0.187848
YDR118W	-0.250979	0.112802	-0.0485728	-0.0964081	-0.249962
YDR119W	-0.0446143	-0.256853	0.0239058	0.025938	-0.0549293
YDR120C	0.108885	-0.508397	0.343472	0.410391	0.361967
YDR121W	-0.0107241	-0.412922	-0.0788779	-0.100177	-0.180789
YDR122W	0.0826905	0.15521	-0.230013	-0.180787	0.149635
YDR123C	0.0122874	-0.192076	0.150977	0.193786	0.188726
YDR124W	-0.106608	0.115527	0.144079	0.186079	0.0208449
YDR125C	-0.0648384	-0.170703	0.0247352	0.0459707	0.0244431
YDR126W	0.212231	-0.252547	0.165123	0.164418	0.246592
YDR127W	-0.195323	-0.451741	0.0128651	-0.0253496	0.102132
YDR128W	0.0255494	0.00888443	0.0159497	0.123992	0.32369
YDR129C	-0.0893931	0.0510702	-0.102196	-0.03617	0.156287
YDR130C	0.0144701	0.302753	0.196287	0.185114	0.0782568
YDR131C	0.0500085	0.493184	-0.0405433	-0.0151458	0.151072
YDR132C	-0.123678	0.132931	0.143567	0.126253	0.0289922
YDR135C	-0.0830884	0.431995	-0.0536132	0.0699162	0.242748
YDR137W	-0.0143876	0.0814977	-0.0327711	-0.0218763	0.0191574
YDR138W	-0.0262871	-0.0322013	0.0422778	0.0242355	0.278715
YDR139C	-0.0893073	-0.125933	-0.0835533	-0.132063	-0.275667
YDR140W	0.0678606	0.141948	-0.0136499	-0.0514274	-0.325681
YDR141C	0.13278	0.239671	0.0331593	0.0491018	0.213981
YDR142C	0.108063	0.152871	-0.0136735	0.015456	-0.0201454
YDR143C	0.139054	-0.155438	0.205684	0.205075	0.672835
YDR144C	-0.0176377	-0.0379357	0.0885167	0.21193	0.221828
YDR145W	-0.0469885	0.404354	-0.123653	0.0250578	0.340737
YDR146C	0.0823822	0.184978	-0.0441537	-0.0547771	-0.165606
YDR147W	-0.126655	-0.0189762	0.0139594	0.0971022	-0.058012
YDR148C	0.0639477	0.0505834	-0.167796	-0.228083	0.0858741
YDR150W	0.0813189	0.615649	-0.0313087	0.0313559	0.610463
YDR151C	0.0557961	0.557762	0.107728	0.0713282	-0.0140309
YDR152W	0.0169368	-0.344936	0.129389	0.153884	0.211664
YDR153C	0.126089	0.0579934	0.0893226	0.0938582	0.40562
YDR155C	-0.000641823	0.216585	-0.0216556	-0.055644	-0.0240912
YDR156W	-0.0344553	-0.275798	0.25175	0.232795	-0.429122
YDR158W	-0.204061	-0.366496	0.00448656	-0.0397925	-0.0903959
YDR159W	-0.0262001	0.45703	-0.0330215	0.0547104	0.341923
YDR160W	-0.0945435	-0.230201	-0.125518	-0.105834	-0.295768
YDR161W	-0.031889	-0.159388	0.209284	0.281961	0.144536
YDR162C	0.0378833	0.222044	-0.0581594	-0.00309277	0.0202622
YDR163W	-0.0245023	0.634819	0.0107069	-0.0908027	0.00247145
YDR164C	0.131269	0.156158	0.145204	-0.000732899	0.463117
YDR165W	0.128484	-0.111665	0.246661	0.318122	0.285915
YDR166C	0.0305066	0.392014	-0.0252862	0.101387	0.181168
YDR167W	-0.0406313	0.210668	-0.0138454	-0.0998292	-0.0756111
YDR168W	0.0466928	0.692633	-0.0326629	0.02737	0.235198
YDR169C	0.253596	0.291787	-0.185357	-0.108269	0.555469
YDR169C-A	-0.105661	-0.115655	-0.0594127	-0.0843381	-0.0792184
YDR170C	-0.00628138	-0.139182	-0.0388789	-0.00142241	0.242379
YDR171W	0.830503	0.899396	-0.425945	-0.537567	0.50835
YDR172W	0.123726	-0.0143247	0.0919218	0.176945	0.379882
YDR173C	-0.185318	-0.369398	-0.206464	-0.427786	-0.501245
YDR174W	-0.102782	-0.0504842	0.0373182	0.0201263	0.0390339
YDR175C	-0.00946665	-0.318042	-0.0967884	-0.15726	-0.0250521
YDR176W	-0.0822325	0.526571	0.0629191	-0.0142617	0.277283
YDR177W	0.0248051	0.114948	-0.0345392	-0.0205312	-0.0665469
YDR178W	0.13919	0.53803	-0.133811	-0.373227	0.0444021
YDR179C	-0.0504131	0.478049	-0.131201	-0.0256343	-0.129453
YDR179W-A	-0.0605817	0.229506	0.195792	0.139565	-0.0471916
YDR180W	0.0431752	0.195617	-0.0561552	0.0593953	0.239089
YDR181C	-0.0135555	0.240142	0.0235076	-0.0738754	0.0673985
YDR182W	0.0465975	-0.041748	-0.0767212	-0.0854349	0.337826
YDR182W-A	-0.302104	0.458976	-0.0369554	-0.113751	0.547296
YDR183W	-0.0267496	0.138075	-0.0297828	-0.113848	-0.143061
YDR184C	0.319125	-0.13652	0.372971	0.406016	0.0492597
YDR185C	-0.0469275	-0.658053	0.109447	0.0583215	-0.00919294
YDR186C	0.188187	-0.14486	-0.136138	-0.182593	0.243985
YDR188W	0.00980997	0.224416	0.056047	0.156074	0.000832558
YDR189W	0.1082	0.218562	0.125174	0.131685	0.35214
YDR190C	0.0795679	0.0498719	0.0219293	0.0497074	0.130755
YDR191W	0.0378666	0.024209	-0.187365	-0.195486	-0.134757
YDR192C	-0.0586727	-0.0471911	-0.0525486	-0.0574477	0.154489
YDR194C	-0.150149	0.387652	0.12142	0.0625839	0.205034
YDR194W-A	0.0192602	0.0327981	0.0990238	0.0141271	0.0562024
YDR195W	-0.048655	0.232692	0.193863	0.253799	0.0958047
YDR196C	-0.104514	-0.222605	-0.15504	-0.266387	-0.156391
YDR197W	0.0693789	0.0917249	0.106285	-0.0486507	0.169277
YDR198C	0.124388	-0.274119	0.0841308	0.282769	0.16867
YDR200C	-0.00383472	0.467869	0.048203	-0.0271034	0.140789
YDR201W	-0.166173	-0.373885	-0.300715	-0.474411	-0.941074
YDR202C	0.0442324	0.374591	-0.0447459	-0.135361	0.159589
YDR204W	-0.0926585	-0.104855	-0.158464	-0.224251	-0.0513477
YDR205W	0.00842619	-0.0474153	0.095881	0.0776877	0.132127
YDR206W	-0.0447884	0.154785	0.135587	0.140652	0.335957
YDR207C	-0.0723667	0.30926	0.0318079	0.0171881	0.323932
YDR208W	0.037693	0.114882	0.0305619	0.0654025	0.0454783
YDR210W	-0.0353384	-0.263803	-0.0520048	-0.0290337	-0.168534
YDR211W	-0.0275564	-0.489856	0.0377173	0.0854797	0.250512
YDR212W	0.00855494	-0.0413685	0.0501227	0.0587201	0.0197163
YDR213W	-0.24577	-0.382241	0.0292099	0.00822783	-0.252667
YDR214W	0.364454	1.20373	-0.065537	-0.090199	-0.0528464
YDR216W	0.338387	0.707492	-0.463575	-0.505889	0.472641
YDR217C	0.135423	0.149455	0.0846815	0.15238	0.138232
YDR218C	0.0478055	0.278872	0.192736	0.0660408	0.0588367
YDR219C	-0.0741785	0.521343	-0.085084	-0.0558896	0.0589509
YDR221W	0.00859642	0.266425	0.0691891	-0.0138724	0.0974586
YDR222W	-0.187583	0.943066	-0.235035	-0.319581	-0.424805
YDR223W	-0.0750179	0.366426	0.36015	0.072701	-0.132581
YDR224C	-0.0713172	0.0669947	-0.00632811	-0.0096693	-0.110379
YDR225W	-0.0769081	-0.0384345	0.00231981	-0.000739574	-0.171201
YDR226W	-0.0149794	0.0795531	-0.0332828	-0.0938644	0.00671577
YDR227W	0.0469999	0.466853	0.0837841	0.0872669	0.175314
YDR228C	-0.0707564	0.0844731	-0.0916004	0.0510287	0.0459867
YDR229W	-0.0514112	-0.236403	-0.125449	-0.188432	0.0589757
YDR231C	0.0127239	0.277997	-0.12204	-0.242094	0.106153
YDR232W	0.021462	-0.521241	0.185129	0.261868	0.140538
YDR233C	0.0840073	-0.108869	0.0477982	-0.000887394	0.19336
YDR234W	-0.218902	-0.833911	0.0528865	0.110512	-0.0975275
YDR235W	-0.114272	-0.222425	-0.0717049	-0.128541	-0.325641
YDR236C	-0.0451326	-0.168587	-0.180414	-0.206759	-0.276832
YDR237W	-0.0455928	0.407856	-0.121707	-0.10814	0.0720258
YDR238C	0.0140929	0.161703	-0.0212855	0.0362182	0.197278
YDR239C	-0.140543	1.17003	0.0540733	0.149733	0.226663
YDR240C	0.0110338	-0.131574	0.108588	0.138172	-0.0457916
YDR242W	-0.0915434	0.891109	0.190144	0.0432773	-0.329174
YDR243C	0.179984	-0.43066	0.283691	0.321562	-0.00972414
YDR244W	-0.149775	-0.204848	0.0620148	-0.0120723	-0.0498199
YDR245W	-0.00366211	0.0668449	0.0381646	0.093019	0.205855
YDR246W	0.136722	-0.232205	0.0338287	-0.132632	0.235839
YDR246W-A	-0.0978858	0.0570726	-0.0644813	-0.123195	-0.175605
YDR247W	0.0981987	-0.256215	-0.173388	-0.180343	-0.144123
YDR248C	0.114703	0.977905	-0.128813	-0.037447	0.144593
YDR249C	0.204696	-0.440657	0.0260324	0.0985036	-0.126787
YDR251W	0.0983152	0.201003	-0.0735922	-0.0430784	0.757217
YDR252W	-0.106011	0.218759	-0.0929239	-0.11756	-0.25513
YDR253C	0.191868	-0.456362	-0.250757	-0.295447	-0.414288
YDR254W	-0.167163	-0.0769992	-0.243865	-0.221942	-0.261813
YDR255C	0.0045948	0.183675	-0.188592	-0.360555	0.107585
YDR256C	-0.110579	0.149314	0.21589	0.0586557	0.275114
YDR257C	-0.0885787	0.202919	0.20568	0.297007	0.393448
YDR258C	1.1702	1.82825	-0.782519	-0.68596	0.00813484
YDR259C	-0.0758083	0.780937	-0.00972652	0.0145724	0.24409
YDR260C	0.0299397	0.077672	0.0159268	-0.0560946	-0.0637221
YDR261C	0.104011	0.306539	0.107537	0.0226943	0.171187
YDR261C-D	-0.0120115	-1.83863	0.0244498	0.3989	0.728899
YDR261W-B	0.0651937	-0.880944	-0.0166698	0.251623	0.711747
YDR262W	-0.019165	-0.905576	0.0370445	-0.0313797	-0.245996
YDR263C	-0.180277	0.73864	-0.130256	-0.106777	0.0224457
YDR264C	-0.0380092	0.169093	-0.0111756	0.156143	-0.0454283
YDR265W	-0.255952	-0.108821	-0.198359	-0.214842	-0.654682
YDR266C	-0.0290699	0.447619	0.245701	0.236529	0.300422
YDR267C	0.0235314	0.0728316	0.0782351	0.0472293	-0.0123234
YDR268W	-0.125111	0.0535889	-0.179549	-0.139121	-0.114953
YDR270W	-0.401837	1.1013	-0.680268	-0.177429	-0.504042
YDR272W	0.0421758	0.232459	-0.0610666	-0.0600429	0.108745
YDR273W	-0.185498	0.0521441	0.0815411	0.010752	-0.0868075
YDR275W	0.0444584	-1.15033	-0.0265551	-0.136207	-0.267988
YDR276C	0.0139174	0.0573978	-0.0481796	-0.0392227	-0.134414
YDR277C	0.430009	-0.411059	0.951808	0.0288348	-0.0294609
YDR279W	0.111807	-0.105744	0.0596628	0.135643	-0.00781012
YDR280W	-0.045167	-0.0743814	0.13955	0.12979	-0.0613947
YDR281C	0.599448	-1.17294	0.346419	0.431805	-1.88436
YDR282C	-0.205393	-0.116071	-0.056046	-0.179754	-0.241576
YDR283C	0.0808744	0.111625	0.0965366	0.098063	0.33433
YDR284C	-0.100809	-0.0965362	-0.162828	-0.221356	-0.033514
YDR285W	0.261444	0.175018	0.0308914	0.148171	0.37335
YDR286C	-0.149976	-1.00285	-0.281746	-0.412024	-0.474215
YDR287W	-0.0636535	-0.107048	-0.0741847	-0.023109	-0.16798
YDR288W	-0.0472074	-0.182431	0.135209	0.170794	0.0683236
YDR289C	0.000571251	0.252396	-0.0399227	-0.0593216	0.434789
YDR291W	-0.108397	0.21057	0.0234628	-0.0113339	0.108957
YDR292C	0.0975361	0.0322742	0.0383615	0.0620337	-0.410327
YDR293C	0.194686	0.191199	-0.0593839	-0.00485182	0.689537
YDR294C	0.0720615	0.210032	-0.0537558	-0.0594907	0.202977
YDR295C	-0.125893	0.305208	-0.0167291	-0.126244	0.0811491
YDR296W	-0.106984	0.104724	-0.0653896	-0.0672302	0.161952
YDR297W	0.244655	-0.593135	0.173388	-0.0104666	0.144721
YDR298C	0.0118647	0.0829039	-0.166094	-0.286105	-0.33507
YDR299W	0.165014	0.285061	0.278056	0.412783	0.455141
YDR300C	0.0929632	-0.107607	0.111812	0.0611916	0.245906
YDR301W	-0.12691	-0.0467973	-0.0382142	0.093426	0.166475
YDR302W	-0.110801	-0.664725	-0.16574	-0.201364	-0.574522
YDR303C	-0.0413666	0.00577354	-0.0977917	-0.0772738	-0.215409
YDR304C	0.0833645	0.120824	-0.0548334	-0.0314012	-0.0249043
YDR305C	0.0395069	-0.144055	-0.0666723	-0.148341	-0.128864
YDR306C	-0.00657701	-0.348892	-0.123472	-0.155463	-0.382071
YDR307W	-0.00397396	0.478536	-0.133891	-0.0896671	0.463611
YDR308C	-0.0219555	-0.37571	-0.00502062	-0.0346975	-0.196691
YDR309C	0.303782	0.44205	0.0821061	0.00779057	0.719203
YDR310C	0.0400171	0.396249	0.0471873	0.0843205	0.396145
YDR311W	0.0844793	0.165308	0.196208	0.0621943	0.240405
YDR312W	0.0600586	-0.0731335	0.190669	0.30997	0.221887
YDR313C	-0.0961392	-0.146769	-0.0981157	-0.198022	-0.255501
YDR314C	0.152133	0.509908	0.156408	0.144008	0.315929
YDR315C	-0.0323117	0.220642	-0.212014	-0.347867	-0.0745466
YDR316W	-0.0732441	0.0378652	-0.0107832	-0.000915527	0.296157
YDR316W-B	0.0203962	-0.427795	0.0254874	0.225798	0.723687
YDR317W	-0.102496	-0.181631	0.109193	0.173314	-0.429709
YDR318W	-0.162316	-0.124968	-0.149264	-0.266972	-0.27281
YDR319C	-0.0616741	0.083714	-0.146198	-0.136831	-0.264561
YDR320C	0.0406175	0.330467	0.104322	0.133248	0.214183
YDR320C-A	0.0854392	0.148044	0.0691814	0.00394964	-0.13349
YDR321W	-0.00525188	-0.391975	0.0880227	0.141108	-0.0910845
YDR322C-A	0.0110207	0.00516081	-0.224267	-0.245207	-0.217899
YDR322W	-0.0621939	-0.0651851	-0.194516	-0.201029	-0.150665
YDR323C	-0.0487144	0.312533	0.0135484	-0.0452273	0.256976
YDR324C	0.245003	-0.33696	0.252438	0.480873	0.335538
YDR325W	-0.0352335	0.473075	0.0863431	0.176588	0.0198159
YDR326C	0.0551772	0.0275302	0.0833507	0.123445	0.122543
YDR328C	-0.00499868	0.0129395	-0.0315495	-0.165099	-0.0140896
YDR329C	-0.0841079	0.305022	-0.0723393	-0.101043	0.109484
YDR330W	0.0446272	0.41738	0.0886488	0.018759	0.504929
YDR331W	0.0688534	-0.0232368	0.0295763	-0.0024991	0.159462
YDR332W	0.0366092	0.00228882	-0.0215096	-0.0341177	-0.221668
YDR333C	-0.0767369	0.147707	0.0254674	0.0561123	0.0290165
YDR334W	-0.150239	0.656172	-0.0576282	0.00798798	0.0491877
YDR335W	0.0264807	0.438869	-0.123812	-0.0557227	-0.00582123
YDR336W	0.021029	-0.140803	0.0683026	-0.113802	-0.331711
YDR337W	-0.162888	0.272581	-0.149766	-0.216835	0.0265465
YDR338C	-0.0757682	-0.075778	-0.1921	-0.191952	-0.227063
YDR339C	-0.0175929	-0.0687785	0.0831695	0.0549941	-0.130868
YDR341C	-0.00963116	-0.101295	0.0912695	0.103395	0.135182
YDR342C	-0.0142183	0.169285	-0.372431	-1.29531	-0.175955
YDR345C	0.233589	-0.636507	0.208668	0.0884013	0.101237
YDR346C	0.105477	-0.378228	0.22873	0.361971	0.316866
YDR347W	-0.0833616	0.0671515	-0.102758	-0.132945	-0.118824
YDR348C	0.075274	-0.295066	-0.0151787	-0.0342116	0.183286
YDR349C	0.105268	0.166623	0.04811	0.158284	0.426859
YDR350C	0.114809	0.467472	-0.0356743	-0.118531	-0.097966
YDR351W	-0.0141516	0.0785394	0.0843892	0.141105	-0.0571942
YDR352W	0.117245	-0.0937195	0.17329	0.148602	0.236152
YDR353W	-0.150542	0.194796	-0.067111	0.00549126	0.104496
YDR354W	-0.270661	-0.315456	0.255335	0.184702	-0.966516
YDR356W	-0.189548	0.353501	-0.11159	0.0177853	0.174426
YDR357C	-0.0292802	-1.12597	-0.331522	-0.339469	-0.897251
YDR358W	-0.0603554	0.227412	-0.255326	-0.342705	-0.0144627
YDR359C	-0.0542479	0.28687	-0.010937	-0.0372522	0.253101
YDR361C	-0.0586491	-0.202559	0.111198	0.164084	0.0217571
YDR362C	-0.0715661	-0.0133824	-0.00656319	-0.0585766	-0.276746
YDR363W	-0.0559156	0.11357	0.184102	0.109251	0.21304
YDR363W-A	-0.0537181	0.451387	-0.182253	-0.124296	-0.0232453
YDR364C	0.0365114	-0.0162182	0.102322	0.150993	0.0176153
YDR365C	0.0711694	-0.1487	0.124264	0.364006	0.450624
YDR366C	-0.0904746	-0.665287	-0.16696	-0.122728	-0.76133
YDR367W	0.0200677	-0.371329	-0.0913768	-0.0448265	-0.529679
YDR368W	-0.100959	0.306386	-0.131498	-0.161849	-0.0667934
YDR369C	-0.129479	0.361777	0.0800033	0.00829434	-0.257868
YDR370C	0.0567322	0.154632	0.110145	0.152369	0.278469
YDR371W	0.121216	0.38135	-0.10316	0.0906539	0.315561
YDR372C	-0.0181971	-0.572779	0.0172486	0.0306778	-0.195385
YDR373W	-0.0742722	-0.207413	-0.272121	-0.284986	-0.316736
YDR374C	0.0781529	0.127023	0.113935	-0.124079	-0.177137
YDR375C	-0.140087	-0.0815053	-0.054606	-0.0493841	0.0826569
YDR376W	0.0225902	-0.269654	0.0439143	0.0397041	0.184717
YDR377W	0.0335073	-0.0768132	-0.216493	-0.372709	-0.322912
YDR378C	-0.0920548	-0.487102	-0.144809	-0.150093	-0.438228
YDR379C-A	-0.604176	0.452336	-0.54747	-0.962875	-1.33313
YDR379W	0.0630865	-0.160171	0.048789	0.015337	0.166952
YDR380W	-0.898215	0.656623	-0.0137401	-0.17334	-1.42294
YDR381C-A	-0.0680232	-0.843599	-0.052382	-0.0798011	-0.497588
YDR381W	-0.0585551	0.284306	0.0613871	0.0409832	0.144532
YDR382W	-0.0192428	-0.0593576	0.0185943	-0.0250063	-0.0407276
YDR383C	-0.309923	-0.200688	-0.274699	-0.295651	-0.370462
YDR384C	-0.2667	-1.32356	-0.0876393	-0.133644	-0.524081
YDR385W	-0.0175581	-0.0897698	-0.0189404	0.00475407	0.0383301
YDR386W	-0.098062	0.111151	-0.0416601	-0.0631068	-0.135789
YDR387C	-0.167195	-0.128216	-0.221874	-0.255444	-0.414006
YDR388W	-0.0166082	0.0229597	0.0560088	0.12674	0.315812
YDR389W	0.135972	-0.229417	-0.0287232	-0.0258689	0.210205
YDR390C	-0.0799417	-0.025991	0.0443902	0.0730314	0.214636
YDR391C	0.111681	-0.588593	-0.105625	-0.203337	-0.0706711
YDR392W	-0.0621285	-0.0582452	-0.136972	-0.212645	0.0018301
YDR393W	-0.194338	0.321291	0.0616193	0.0750265	0.283798
YDR394W	0.0738358	0.22424	-0.0804005	-0.0290284	0.197216
YDR395W	0.0516605	-0.188859	0.194033	0.229761	0.179483
YDR397C	0.100138	-0.0448394	0.108349	-0.0295386	0.144473
YDR398W	0.139852	-0.184025	0.292394	0.385603	0.0759978
YDR399W	0.297104	-0.68896	0.291417	0.259593	0.256937
YDR400W	-0.019022	0.275343	0.0121565	0.00627851	-0.163353
YDR402C	-0.0651205	0.114059	0.0295601	-0.0669936	0.0237446
YDR403W	0.197175	-0.404626	-0.0567553	0.00136614	-0.369457
YDR404C	0.124421	-0.175531	-0.0503631	-0.000836372	0.0252914
YDR405W	0.047936	0.473179	0.123734	0.0724263	0.212728
YDR406W	-0.118646	0.154382	-0.252803	-0.0904815	-0.225976
YDR407C	-0.0137911	0.435112	0.0303969	0.0778794	0.00901794
YDR408C	0.00948668	-0.062654	0.104837	-0.0404801	0.265969
YDR409W	-0.00336862	0.255363	-0.096487	-0.0287533	0.661005
YDR410C	0.0239625	-0.451167	0.0612888	0.032527	0.0524654
YDR411C	-0.0824213	0.350382	-0.171757	-0.225576	-0.14889
YDR412W	-0.133287	-0.698955	0.0329857	0.191926	-0.534786
YDR414C	-0.117023	-1.05381	-0.101285	-0.0743818	-0.623281
YDR415C	-0.0162878	0.288596	-0.0381789	-0.0396066	0.189164
YDR416W	-0.0598693	-0.115205	0.197466	0.303394	0.0554242
YDR418W	-0.00667667	-0.0871239	-0.0431409	-0.0405178	-0.0501275
YDR419W	0.1068	0.161104	0.168561	0.18338	0.249774
YDR420W	0.169308	-0.204631	0.0140653	-0.0112281	0.320743
YDR421W	-0.0912304	0.637665	-0.0922866	-0.0443928	0.10355
YDR422C	0.0935998	0.0473413	0.0517673	0.0357933	0.0810561
YDR423C	-0.0815578	0.0530972	-0.0553503	-0.0592608	0.111143
YDR424C	0.0231218	-0.0884743	-0.0341725	-0.0315471	-0.230707
YDR425W	-0.235006	-0.158315	0.0566406	0.157399	-0.0355027
YDR427W	0.153033	0.59845	0.103271	0.160344	0.162208
YDR428C	0.0120959	-0.447582	0.0457244	-0.0105557	-0.734202
YDR429C	-0.0196643	-0.575873	0.0532026	0.0609026	-0.189625
YDR430C	-0.152219	0.336879	0.0186312	0.105582	0.346217
YDR432W	-0.0250454	0.145134	0.0431461	0.108302	0.186101
YDR434W	-0.0627637	-0.0126595	-0.0550909	-0.0537229	-0.123195
YDR435C	0.0245471	-0.275907	-0.162562	-0.23839	-0.0440674
YDR436W	-0.00568342	0.275092	-0.199964	-0.145802	-0.00491619
YDR437W	0.0738802	0.0908934	0.0644499	-0.014111	0.0261936
YDR438W	-0.0110881	-0.0531204	-0.00985861	-0.0705557	-0.208698
YDR439W	0.0890417	0.154284	0.140587	0.152971	0.338803
YDR440W	-0.0561953	0.174835	0.0142097	0.0122185	0.140088
YDR441C	0.171292	-1.0113	0.228414	0.0891266	-0.087153
YDR443C	0.133402	0.225971	0.0236504	0.0310452	0.497879
YDR444W	-0.0304084	0.162464	0.112952	0.0945501	0.304222
YDR446W	0.0169505	-0.00979733	0.0568594	-0.00792396	-0.0100117
YDR447C	-0.0147328	-0.0493989	0.0481901	-0.00622654	5.19753e-05
YDR448W	-0.0321932	0.635108	0.0708447	0.0653033	0.114974
YDR449C	0.0676694	-0.104426	0.210087	0.328579	0.166299
YDR450W	0.0221758	-0.0434179	-0.0176001	-0.0274014	-0.0897226
YDR451C	-0.166061	0.156106	0.0265455	-0.100291	0.294147
YDR452W	0.00950193	0.137662	-0.0530252	-0.0751629	0.102841
YDR453C	-0.174737	-0.0703704	-0.180221	-0.0534737	-0.508072
YDR454C	0.0105729	-0.188039	0.0288024	0.0227351	-0.0138583
YDR456W	-0.0200205	-0.230469	-0.112129	-0.0693345	0.24297
YDR457W	-0.0497322	0.200498	-0.077035	-0.0465569	0.0806694
YDR458C	-0.102664	-0.141155	-0.0741043	0.0280306	0.0144014
YDR459C	-0.00187206	0.21391	-0.00171089	-0.0578203	-0.24318
YDR460W	0.0209937	0.199688	-0.00112104	0.0203738	0.11785
YDR461W	0.32488	-0.450756	0.0954323	0.153875	0.066431
YDR462W	-0.151547	0.0289831	-0.122984	-0.278433	-0.2759
YDR463W	0.0710268	0.24545	-0.03231	0.000773907	0.0843015
YDR464W	-0.08114	0.1393	0.0320139	0.0940616	0.274236
YDR465C	0.107607	-0.510449	0.178638	0.269387	0.00216627
YDR466W	0.178281	0.284674	0.0592523	0.0361342	0.355608
YDR468C	0.10535	-0.157434	-0.076231	-0.129568	-0.193009
YDR469W	0.0807462	-0.0805111	-0.0496907	-0.0948701	-0.304086
YDR470C	0.0214045	0.192548	-0.0640171	0.000576973	0.166389
YDR471W	0.0261512	-0.172078	-0.00940609	0.0212154	0.0357022
YDR472W	0.113759	-0.0316701	0.181833	0.126107	-0.320729
YDR473C	-0.105745	-0.0600433	-0.0883794	-0.12	-0.00336027
YDR475C	0.00867176	0.0117707	-0.0381179	-0.138528	0.101783
YDR476C	0.00672245	0.318655	-0.0239654	0.045568	-1.23418
YDR477W	0.0377679	-0.311434	-0.00761271	-0.00971699	0.289841
YDR478W	0.0141406	-0.136596	0.133136	0.0781951	-0.271806
YDR479C	-0.151987	-0.0657578	-0.089443	-0.157196	-0.0547752
YDR480W	0.00921249	0.225794	-0.0820973	0.00421214	0.187482
YDR481C	-0.00167227	0.133903	0.109822	0.155544	-0.190895
YDR482C	-0.0464678	-0.265092	0.134391	0.0654225	0.119339
YDR483W	0.0015707	0.0142565	-0.0218987	-0.0267043	0.0454736
YDR484W	-0.0753345	0.084425	-0.053942	-0.163135	0.119067
YDR485C	-0.0343132	0.108491	-0.0937538	-0.167632	0.076396
YDR486C	-0.0580525	0.565425	-0.0508804	-0.119155	0.199517
YDR487C	-0.218739	-0.404652	-0.00892687	-0.0574756	-0.358848
YDR488C	-0.312636	0.254939	0.0687068	0.0241079	0.0250838
YDR489W	0.0773358	0.0647316	0.101984	-0.00515175	0.0553536
YDR490C	0.148574	0.415068	0.148137	0.0765622	0.320951
YDR492W	0.245461	-1.0545	0.110895	0.0157838	-0.13927
YDR493W	-0.00979805	-0.0742226	-0.0580826	-0.0922346	-0.380473
YDR494W	0.1185	-0.0113173	0.0133295	0.0324478	0.102123
YDR495C	-0.00461197	0.074703	-0.157545	-0.0823896	-0.13571
YDR496C	0.0419326	-0.285192	0.294479	0.292942	0.309411
YDR497C	0.0984917	0.069346	0.0607181	0.122705	-0.00891447
YDR498C	0.0838575	0.151031	-0.00825024	0.0936928	0.224527
YDR499W	-0.112067	0.166102	-0.101619	-0.0831573	0.040447
YDR500C	5.24521e-06	-0.0902014	-0.0124669	0.00918961	-0.0681715
YDR501W	-0.161319	-0.11934	-0.0359297	-0.235502	-0.0283451
YDR502C	0.250384	0.13805	0.133895	0.305095	-0.0284553
YDR503C	-0.0611722	0.138363	-0.215784	-0.263725	0.249467
YDR504C	-0.00520658	0.0332956	-0.176355	-0.193713	0.109261
YDR505C	0.00928831	0.0479279	-0.139808	-0.127486	0.11719
YDR506C	0.0403361	-0.0242589	0.0743976	0.0775878	0.00537729
YDR507C	-0.140487	0.252872	-0.102664	-0.0460548	0.176639
YDR508C	-0.0426497	0.108925	-0.118357	0.011157	0.0425267
YDR510W	-0.038228	-0.00956821	-0.105152	-0.187979	-0.1569
YDR511W	-0.110898	0.39187	-0.146973	-0.243438	-0.25024
YDR512C	-0.0114553	-0.108664	-0.328485	-0.314142	-0.253739
YDR513W	-0.17754	0.168194	-0.352647	-0.323421	-0.317993
YDR514C	-0.0335627	-0.261846	0.0964561	0.207737	0.0552206
YDR515W	-0.0561914	0.706142	-0.279295	-0.221472	0.00860167
YDR516C	-0.031198	-0.229741	-0.342546	-0.610463	-0.426579
YDR517W	-0.0126133	-0.0178127	-0.0464144	-0.085927	-0.106926
YDR518W	-0.045145	-0.140988	0.0182052	0.0558281	0.178561
YDR519W	-0.0106969	-0.072906	0.00871658	-0.084775	-0.0705853
YDR520C	-0.0895152	0.0423331	-0.0754285	-0.00904655	-0.142442
YDR522C	-0.0766704	0.0321386	0.154484	0.0399203	0.0435305
YDR523C	0.101326	0.626842	0.34459	0.17381	0.0852361
YDR524C	0.273682	-0.248838	0.239699	0.196798	0.412175
YDR524C-B	-0.028275	0.0580621	-0.000710011	-0.0243297	0.00166464
YDR524W-A	-0.416543	-0.635825	-0.2417	0.137763	-0.456816
YDR525W-A	0.0969996	-0.710284	-0.180872	-0.355274	-0.995299
YDR527W	0.157009	-0.131207	0.266287	0.207183	0.271726
YDR528W	-0.0798407	-0.000486851	-0.339968	-0.140293	0.111463
YDR529C	0.122086	0.464126	-0.129637	-0.253035	0.00882006
YDR530C	0.0231991	-0.22039	0.0148816	-0.129109	-0.16006
YDR531W	-0.0222483	0.201924	0.0780015	0.135405	0.12802
YDR532C	-0.123184	0.0261364	-0.155513	-0.0765362	-0.135094
YDR533C	-0.246697	-0.0845633	-0.0571489	0.111246	-0.151277
YDR534C	-0.19682	0.0735657	-0.197806	0.168649	-0.0433819
YDR536W	0.16906	0.096601	0.0482666	-0.0258784	-0.00536513
YDR538W	0.0695314	-0.442901	0.0916498	0.0856245	-0.0286841
YDR539W	0.110954	-0.323114	0.0493364	0.083004	-0.186054
YDR540C	0.127333	-0.0661831	0.284263	0.0844643	0.0344138
YDR541C	0.587728	0.373438	0.0986216	0.256432	0.558249
YEL001C	0.0848107	-0.0685573	0.0313988	-0.00192547	0.0708489
YEL002C	0.104205	-0.0142927	-0.0280372	0.021783	0.219632
YEL003W	-0.118696	0.00581503	-0.0252738	-0.0742869	-0.145975
YEL004W	-0.03228	-0.120242	-0.111021	-0.0622976	0.0905781
YEL005C	-0.00771713	0.236906	0.0498941	0.0320361	-0.135835
YEL006W	-0.041326	0.0321531	0.0130062	0.057147	-0.0518498
YEL007W	0.122356	-0.156721	-0.283479	-0.124917	0.426758
YEL009C	-0.0362244	0.204576	0.0517297	0.0779171	0.0448499
YEL011W	-0.240141	0.227718	-0.126947	-0.390317	-0.0174091
YEL012W	0.085134	0.241189	-0.256296	-0.390785	0.381478
YEL013W	0.00234032	-0.0331044	-0.0527983	0.0171766	0.0807953
YEL015W	-0.0381465	0.0011797	0.0278125	0.0190468	0.092587
YEL016C	-0.18275	0.00172329	-0.21995	-0.255594	-0.0848832
YEL017C-A	-0.00150633	-0.0429597	-0.15219	-0.0847578	-0.169152
YEL017W	-0.0218244	-0.296669	-0.054039	-0.101682	-0.944597
YEL018W	-0.0548734	-0.369043	-0.00715876	-0.0741559	0.187358
YEL019C	0.156793	0.213382	0.261686	0.197475	-0.117629
YEL020C	0.135394	0.192112	0.0555995	0.0187266	-0.0476165
YEL020W-A	-0.00892782	0.0850487	-0.00473881	-0.0617967	-0.170007
YEL021W	-0.113402	-0.149102	-0.0288396	-0.121866	0.0907987
YEL022W	-0.002038	0.157698	0.0366535	0.114887	0.364931
YEL023C	-0.0889499	0.299104	-0.000120163	-0.101202	-0.347736
YEL024W	0.299932	0.678302	-0.310566	-0.507146	0.312421
YEL025C	0.0462828	0.355536	0.0137408	0.0279069	0.252113
YEL026W	-0.0283542	-0.0960693	0.0120697	0.00681448	0.0378814
YEL027W	-0.0566969	-0.120268	-0.0709181	-0.0943871	-0.0966935
YEL029C	-0.0175061	-0.726075	-0.00883818	-0.045917	-0.632447
YEL030W	0.150838	-0.0315967	0.197908	-0.0322416	-0.229406
YEL031W	0.0210667	0.15459	-0.11869	-0.0187569	0.11097
YEL032W	-0.0384765	-0.641385	0.069334	0.121871	0.297864
YEL034W	-0.00399494	0.00680351	-0.0409498	-0.0300546	-0.0740905
YEL035C	-0.00485969	-0.176647	-0.0330615	0.112954	-0.0654142
YEL036C	0.0943351	0.11986	0.150897	0.178556	0.427251
YEL037C	-0.027545	0.411469	-0.0439687	0.0091238	0.0735002
YEL038W	-0.161931	-0.528513	-0.0631547	-0.112931	-0.344546
YEL039C	-0.362292	1.19964	-0.60944	-0.544725	-0.508868
YEL040W	0.0460105	-0.359063	0.18816	0.255991	0.391455
YEL041W	-0.0513415	0.499442	-0.0873485	-0.192048	-0.308936
YEL042W	0.0144649	-0.0955963	0.124419	0.167393	0.0943127
YEL043W	0.0636449	0.421676	-0.0410175	0.0445099	0.339444
YEL044W	-0.00103426	-0.496275	0.0899386	0.0881133	-0.125092
YEL046C	-0.0854449	-0.363004	0.153453	0.210246	-0.0040741
YEL047C	0.0316296	-0.110751	0.0511436	0.0290375	-0.117945
YEL048C	-0.122948	-0.0479016	0.0243239	0.0182259	-0.556001
YEL049W	0.0967655	0.407238	-0.0244913	0.0997827	0.0392115
YEL050C	-0.0159478	0.187676	-0.0677218	-0.0639925	0.0174961
YEL051W	-0.0812716	0.027133	-0.0340281	0.00132704	0.0765953
YEL052W	0.0206418	0.0939159	-0.073853	-0.0978761	0.0644183
YEL053C	0.265743	-0.70484	0.126701	0.187648	0.266263
YEL054C	0.00232983	-0.112051	-0.0233068	0.0171127	-0.0351462
YEL055C	-0.0333185	-0.461644	0.200185	0.336376	0.281036
YEL056W	-0.00453091	-0.135989	0.0722904	0.0143428	-0.035696
YEL057C	0.159684	-0.475863	0.0516374	0.0197132	-0.525153
YEL058W	0.00605297	-0.0317883	0.0624337	0.0939445	-0.0246348
YEL059C-A	0.0895901	0.592438	0.0549617	-0.0988445	-0.632174
YEL060C	-0.005898	0.976623	-0.314826	-0.164703	0.214575
YEL061C	0.0761125	0.472327	-0.0898342	-0.0136936	0.425278
YEL062W	0.0208206	0.472438	0.0392923	-0.00605369	0.212506
YEL063C	-0.243836	-0.0875211	-0.164754	-0.137932	-0.167386
YEL064C	-0.147102	-0.175338	-0.335747	-0.297954	-0.539278
YEL065W	-0.49677	1.75465	-0.490727	0.499811	-0.0987382
YEL066W	0.131815	0.0829034	0.150496	0.0826702	-0.540832
YEL069C	-0.144518	-0.127826	-0.0786124	-0.0703838	-0.15524
YEL070W	0.138311	0.258129	0.104273	0.0391805	-0.193275
YEL071W	-0.241427	0.11417	-0.331484	-0.122895	-0.0686107
YEL072W	0.0773015	0.436064	-0.320602	-0.33385	0.0719302
YEL073C	0.063761	-0.0288997	0.122998	0.264533	-0.145575
YEL075C	0.00709081	-0.00974417	0.29012	0.111106	0.0657368
YEL076C	0.0181707	0.912727	-0.104104	-0.334523	-0.00765038
YEL076C-A	0.0741944	1.04196	0.0459316	-0.400605	0.164105
YER001W	-0.13185	0.275313	0.121922	0.105093	0.438866
YER002W	-0.0543313	-0.0106735	0.0942445	0.182981	0.0908189
YER003C	-0.0467997	0.289549	0.0115752	0.0394917	0.15132
YER004W	0.0196786	0.10702	-0.181492	-0.149531	-0.200793
YER005W	-0.00708437	-0.16435	0.168049	0.173846	-0.141502
YER006W	0.00802612	-0.333182	0.190034	0.2605	0.238386
YER007C-A	0.0649953	0.242418	0.0811653	0.0484896	0.162542
YER007W	-0.0331297	0.0693328	0.0687094	0.0586505	-0.314621
YER008C	0.0696392	0.451668	-0.0677366	0.0884771	0.521983
YER009W	0.0125103	-0.0951238	-0.0240388	-0.0515695	-0.081687
YER010C	0.0381718	0.224376	-0.20298	-0.165903	-0.0170975
YER011W	-0.0489936	-2.63524	0.176048	-0.0534801	-0.0166125
YER012W	0.0984144	0.50696	-0.148364	-0.137032	0.12815
YER013W	-0.083663	-0.0639	-0.162858	-0.00126171	-0.01127
YER014C-A	-0.0251548	-0.30102	-0.0460368	-0.125481	-0.152643
YER014W	0.0157952	0.230425	-0.0561309	-0.110378	0.174177
YER015W	-0.0514214	0.247398	0.118165	-0.0286446	-0.123323
YER016W	-0.0467639	-0.00873852	-0.0392885	-0.175543	0.151694
YER017C	-0.0887313	0.442099	-0.0184345	0.0237918	0.196693
YER018C	-0.34567	-0.460423	-0.0406935	-0.157241	-0.638524
YER019C-A	0.029428	-0.202004	0.0612731	-0.00511932	-0.0360389
YER019W	-0.175169	-0.222993	-0.0400393	-0.0740886	-0.370389
YER020W	-0.0585952	0.455256	-0.0697513	-0.115619	0.233231
YER021W	0.045681	0.251447	-0.132212	-0.00889158	-0.0108337
YER022W	0.00440224	0.302749	0.0445385	0.0540323	0.221602
YER023W	-0.00818586	0.0747099	-0.000563622	-0.0610924	-0.065722
YER024W	-0.120477	0.614076	0.11159	0.244033	-0.0280602
YER025W	0.01267	-0.0851717	0.065722	0.10638	0.162264
YER026C	-0.136796	0.0552444	-0.0168858	0.114977	-0.201471
YER027C	0.0253992	0.143553	-0.101902	0.0033083	0.25633
YER028C	0.350127	0.105073	0.741705	0.903883	0.0854762
YER029C	-0.136158	0.167879	0.0596189	0.0422363	0.208542
YER030W	-0.0163956	0.353228	-0.171082	-0.129319	-0.0118351
YER031C	-0.0182166	0.297684	-0.058929	-0.114562	0.115698
YER032W	0.0180793	0.580485	0.0253987	0.0896769	0.536789
YER033C	0.142501	0.502005	-0.0196664	-0.149033	0.649585
YER034W	0.127951	0.239406	0.22344	0.155867	-0.344979
YER035W	0.0717659	0.0776939	-0.047071	-0.216678	-0.277607
YER036C	0.0438447	-0.300816	0.00470972	0.103692	0.0695829
YER037W	0.390654	2.15004	0.0567133	-0.154589	-0.51669
YER038C	0.115396	0.311265	0.227221	0.280786	0.103809
YER039C	-0.348261	-0.0169461	-0.548373	-0.245022	-0.602518
YER039C-A	-0.114642	-0.219287	0.0229713	-0.301162	-0.222599
YER040W	0.273534	0.402702	0.0431893	-0.02017	0.533394
YER041W	0.0908768	0.572085	0.149322	0.103121	0.336896
YER042W	0.0814805	0.422158	-0.097959	0.00505114	-0.294965
YER043C	0.0945745	-0.0532398	0.0357385	0.104699	0.14797
YER044C	0.0676551	-0.466976	-0.202606	-0.239326	-0.341425
YER044C-A	0.124952	0.568194	0.116807	0.194143	0.0628164
YER045C	0.285062	0.199067	0.101878	0.23639	0.370656
YER046W	-0.0673199	-0.118032	-0.128449	-0.289116	-0.590227
YER047C	0.0146589	0.200919	0.0565815	0.115289	0.166328
YER048C	-0.0349512	0.102958	-0.0148873	-0.00218153	0.25191
YER048W-A	-0.00431252	0.0497761	-0.134098	-0.067647	-0.220412
YER049W	0.0103583	-0.329292	0.159496	0.256663	0.139479
YER050C	0.0302486	0.428661	-0.0914717	-0.0774055	0.0608897
YER051W	-0.06517	0.086813	0.0522902	-0.056031	-0.0358603
YER052C	-0.271446	-0.430185	0.137032	0.0535588	-0.083622
YER053C	0.104173	-0.431867	0.124804	0.16283	-0.357698
YER053C-A	-0.437314	0.790845	0.0622623	-0.300331	-1.42777
YER054C	0.0154915	0.629174	0.0243971	-0.0952858	0.09691
YER055C	-0.104804	-0.602046	0.125425	0.09166	-0.0617938
YER056C	0.13771	-0.358707	0.175086	0.177634	0.122591
YER056C-A	0.0144296	-0.137414	0.0274229	0.0509391	0.0404558
YER057C	0.00501919	-0.304052	-0.109688	-0.0774751	-0.502921
YER058W	-0.202161	-0.365978	-0.261454	-0.277072	-0.122288
YER059W	-0.0215757	-0.180058	-0.195178	-0.31777	-0.375911
YER060W	-0.0342846	-0.825859	-0.039294	0.171834	-1.14427
YER060W-A	-0.22862	-0.166392	-0.116933	-0.11955	-1.23768
YER061C	0.330742	-0.175499	0.279624	0.119321	0.506397
YER062C	-0.121937	1.25255	-0.210846	-0.558426	-1.02691
YER063W	-0.100305	-1.22609	-0.138039	-0.22411	-0.353752
YER064C	0.142261	0.554158	0.0582323	0.108637	0.233346
YER065C	-0.0599999	-0.587274	0.0833442	0.185784	0.0612185
YER066W	0.030885	-0.248388	-0.12713	-0.285395	-0.386563
YER067W	0.00268984	0.0500913	-0.0709686	-0.205319	-0.379988
YER068W	0.0971174	0.256655	0.146795	0.196751	0.44137
YER069W	-0.714358	-1.46762	0.350886	0.0598469	-0.195187
YER070W	-0.149166	0.313868	-0.0758839	-0.0214953	0.338995
YER071C	0.045403	-0.356431	-0.197672	-0.222131	-0.545817
YER072W	0.0415606	0.0670753	-0.0118752	-0.00160933	-0.230124
YER073W	-0.355711	-0.583239	0.238326	0.139181	-0.336203
YER074W	0.00671005	-0.0427127	-0.0503752	-0.0496221	-0.087306
YER074W-A	-0.0482025	-0.775127	-0.124151	-0.205914	-0.491788
YER075C	0.111139	-0.284279	0.0651546	0.208226	0.0205932
YER076C	-0.112883	-0.258902	-0.137844	-0.142157	-0.53046
YER077C	-0.0490031	0.396415	0.0170591	0.0668082	-0.0583119
YER078C	-0.0799856	-0.309299	-0.0153337	0.20263	-0.0140548
YER078W-A	-0.0151129	0.16759	0.227397	0.0217762	-0.113945
YER079W	-0.179921	0.551969	-0.188798	-0.395772	-0.156846
YER080W	0.0494628	-0.736106	-0.121943	-0.0752521	0.180565
YER081W	0.043725	0.279776	0.0595586	0.0683792	0.257971
YER082C	0.0676498	-0.327934	0.295777	0.427902	0.1209
YER083C	-0.0139208	0.350758	0.0165648	0.0348563	0.00401497
YER085C	-0.198505	-0.0655135	0.134784	-0.0647597	-0.313225
YER086W	-0.0313754	-0.546965	0.0490913	0.0664029	0.125373
YER087C-B	-0.0249219	0.0166488	-0.0456624	-0.0803728	-0.136165
YER087W	0.0578821	0.491996	-0.104868	-0.0562308	0.280899
YER088C	0.342523	0.0589752	0.0937805	0.0634313	0.459906
YER089C	0.0483198	-0.821397	0.115607	0.304459	0.0198064
YER090W	-0.163875	-0.540993	0.0559788	0.102587	-0.0501614
YER091C	0.0940199	-0.116156	0.301867	0.221177	-0.040133
YER092W	0.0131407	-0.0288887	-0.125216	-0.163542	-0.200458
YER093C	-0.00341845	0.177091	0.0354693	0.0459943	0.20792
YER093C-A	0.0437355	0.663653	-0.0414965	-0.237505	-0.286414
YER094C	-0.00883913	0.229667	-0.182513	-0.158306	-0.288514
YER095W	-0.151037	0.30223	-0.160347	-0.158872	-0.0257955
YER096W	-0.0811858	0.180154	-0.0991464	0.0405505	0.0231671
YER098W	0.0411544	0.334003	-0.0140862	-0.373583	-0.126511
YER099C	-0.0484433	-0.800601	0.0773888	0.12088	-0.127924
YER100W	0.0942912	0.056325	-0.00269127	-0.030273	0.050386
YER101C	0.0591083	0.350905	-0.0539882	-0.0184486	-0.216841
YER102W	0.0584364	-0.0642695	0.0168004	0.0128984	0.0582933
YER103W	1.90456	0.939174	-0.197396	-0.318771	-0.225571
YER104W	0.00659013	0.295467	-0.0941238	-0.136469	-0.141862
YER105C	-0.0352268	0.151125	0.046556	0.136194	0.076437
YER106W	0.173499	0.630049	0.26788	-0.201195	-0.0508802
YER107C	0.00737047	-0.492763	0.152784	0.128607	-0.102624
YER109C	-0.0456178	-0.0216596	-0.0610964	-0.0236678	0.0585938
YER110C	0.0738454	-0.405758	0.210362	0.294801	0.317933
YER111C	0.0649638	0.567605	-0.133691	-0.173319	0.444389
YER112W	0.0589762	0.140286	0.0489125	0.0570192	0.286258
YER113C	0.0965381	-0.0123091	-0.0365429	0.0214949	-0.00656176
YER114C	0.169604	0.172583	0.173002	0.236914	0.271293
YER115C	-0.112644	-0.373867	0.110661	0.127459	-0.309661
YER116C	0.0302281	-0.0184839	0.103705	0.137783	0.0746918
YER117W	0.000397205	-0.0835595	-0.024909	-0.0516906	-0.154325
YER118C	0.0878291	0.320307	0.0606551	0.00304079	0.401949
YER119C	-0.0678611	0.380636	-0.296207	-0.35098	-0.214351
YER120W	0.0283408	-0.0240264	0.0507703	0.0592952	-0.0905967
YER122C	-0.0428057	0.0910397	-0.00389481	0.0412402	0.146064
YER123W	0.121191	-0.0147719	0.103814	0.0706365	0.315088
YER124C	-0.162405	0.084682	-0.0382757	0.00708818	-0.130023
YER125W	-0.0469608	-0.297947	-0.186234	-0.151277	-0.127154
YER126C	0.0283914	-0.331736	0.0654397	0.105708	-0.135628
YER127W	-0.0206952	0.165631	0.120402	0.108843	0.169648
YER128W	-0.133565	0.270179	0.0537748	-0.0592411	-0.254255
YER129W	-0.00148296	0.273489	0.114226	0.115833	0.0512242
YER130C	0.484513	-0.0763927	0.544434	0.457494	-0.174844
YER131W	0.00831985	-0.12641	-0.0101585	-0.0238667	-0.0274076
YER132C	0.0882382	0.0997128	0.0884666	0.0538874	0.206558
YER133W	0.0486331	-0.01895	-0.0493703	-0.0735712	-0.0909619
YER134C	0.00369167	-0.520642	-0.105052	-0.162672	-0.374834
YER136W	0.248096	0.386295	-0.0859685	-0.0203905	0.484824
YER137C	0.0356541	-0.227229	0.258858	0.199245	-0.105604
YER138W-A	0.0679331	-0.503909	-0.0287337	0.176635	0.393648
YER139C	0.111305	0.124561	-0.221868	-0.132486	-0.0157886
YER140W	-0.125378	-0.180355	0.0115743	0.0661016	0.031353
YER141W	-0.0701823	0.541304	-0.237541	-0.265094	0.00992489
YER142C	0.0347853	1.76488	-0.218936	-0.183079	-0.39791
YER143W	-0.0162189	0.901344	0.0320601	-0.00136304	0.110438
YER144C	0.125012	-0.114689	-0.100938	0.0210032	0.204764
YER145C	-0.0869789	0.498992	0.0633464	0.266268	-0.424027
YER146W	-0.0241914	-0.231466	-0.0171905	-0.0504417	-0.268067
YER147C	-0.0607505	-0.0298409	0.0013938	0.0250216	-0.198423
YER148W	0.037285	-0.32931	-0.0119488	0.0467747	0.0676712
YER149C	-0.137414	0.31515	0.0381298	0.0128121	0.00331926
YER150W	0.194538	-1.01164	0.156452	0.0114186	-0.463753
YER151C	0.0599885	0.0777907	0.0608277	0.0841951	0.299105
YER152C	-0.164004	-0.325703	0.0640206	0.155244	-0.220568
YER153C	-0.0457914	-0.0235538	-0.0218381	0.078177	0.013623
YER154W	0.0601025	-0.212994	-0.000293732	0.122671	0.28013
YER155C	0.0859489	0.0969639	-0.0022583	0.0703964	0.219928
YER156C	-0.121716	-0.305067	0.188965	0.170521	0.0252361
YER157W	-0.107659	-0.0164704	-0.00522041	-0.0914795	-0.142145
YER158C	0.260572	0.00303793	-0.101691	-0.136436	0.24391
YER159C	0.0780196	0.256861	0.0182071	-0.0090456	0.148438
YER161C	0.0432413	-0.183565	0.027714	0.162588	0.374921
YER162C	-0.227204	0.221003	-0.126265	-0.152192	-0.0716825
YER163C	-0.0210619	-0.116182	-0.255442	-0.264568	-0.44657
YER164W	-0.0153203	0.213868	0.0476131	0.0252419	0.385615
YER165W	0.0755701	-0.325442	0.0798926	0.0669446	0.306736
YER166W	0.000774384	0.228659	-0.0208192	-0.0662146	0.25107
YER167W	0.138031	0.159371	0.106418	0.0223761	0.538924
YER168C	0.10836	0.200944	0.0994024	0.163059	0.109891
YER169W	0.161972	0.138777	0.326724	0.503201	0.465982
YER170W	-0.112408	0.130106	-0.200517	-0.327612	-0.324061
YER171W	0.00655651	-0.291918	0.124255	0.171444	0.177584
YER172C	-0.150851	0.295798	-0.0106859	0.0461483	0.280211
YER173W	-0.179022	0.594076	-0.0184155	-0.0225914	-0.0122843
YER174C	0.0578146	-0.685454	-0.105103	-0.211435	-0.325816
YER175C	-0.864754	-0.659116	0.206156	-0.040277	-1.13991
YER175W-A	-0.0475512	-0.0472525	0.0314692	0.000316262	0.0904272
YER176W	0.0370932	0.381046	0.0654459	0.103146	0.436357
YER177W	0.00794315	0.228553	-0.127828	-0.127133	0.0479813
YER178W	-0.0112429	0.144841	-0.027987	0.016746	0.0268497
YER179W	-0.0902946	0.0833075	-0.0647399	0.0104275	-0.0629754
YER180C	-0.0106277	-0.171938	0.0941439	0.133279	-0.204671
YER180C-A	-0.0831532	-0.243241	0.0538278	0.00477552	-0.142524
YER182W	-0.00447941	-0.393562	-0.0520277	-0.133781	-0.111882
YER183C	-0.0665174	0.348011	0.00908995	-0.0686908	-0.0559111
YER184C	0.0285981	0.0365231	0.196765	0.104729	0.226949
YER185W	0.079776	0.0991783	0.171391	0.328368	-0.135909
YER186C	-0.133883	-0.14702	-0.160639	-0.151829	-0.251663
YER187W	-0.0890896	-1.01536	0.236409	0.211698	-0.0776949
YER188C-A	0.108146	0.23634	0.209809	0.276846	0.263775
YFL001W	0.074708	-0.11233	0.108095	0.170939	-0.119291
YFL002C	-0.0612197	-0.401451	0.0533614	0.260471	0.156286
YFL003C	-0.0805249	-0.0392447	0.0842817	0.118941	-0.0207586
YFL004W	0.0459375	-0.12217	-0.0153146	0.13878	-0.0494571
YFL005W	-0.0478654	-0.30776	-0.129242	-0.214275	-0.318492
YFL007W	-0.108357	0.567684	0.137739	0.225038	0.44171
YFL008W	-0.0231996	0.700559	-0.0859783	-0.0348499	0.441109
YFL009W	0.0523586	-0.066349	0.0272598	0.0463939	0.0211844
YFL010C	0.0833588	-0.069726	-0.0222607	-0.0559454	-0.182384
YFL010W-A	-0.26364	-0.708636	0.0109556	-0.0658226	-0.863666
YFL011W	-0.0669092	0.0130596	0.0394324	-0.0930158	-0.080737
YFL012W	0.296556	-0.0996673	0.152995	0.025018	0.0157163
YFL013C	-0.00843	0.104478	-0.0145893	-0.0108356	0.252182
YFL014W	-0.411775	1.43947	-0.124894	-0.357928	-0.832165
YFL016C	0.0669146	0.74035	-0.381993	-0.354662	0.37169
YFL017C	-0.126873	-0.707769	-0.215362	-0.292967	-0.711934
YFL017W-A	-0.0925059	-0.483285	-0.0903249	-0.192811	-0.555258
YFL018C	-0.0197692	0.197943	-0.0549936	-0.092041	0.165363
YFL020C	-0.0616904	0.931208	0.050519	-0.0561229	0.115611
YFL021W	0.0719223	1.31846	0.0337152	-0.357164	0.441783
YFL022C	0.035264	0.0282869	0.0915756	0.188025	0.2918
YFL023W	0.0421977	-0.01439	0.342362	0.44867	0.443888
YFL024C	0.35267	0.401687	0.126415	0.0723641	0.527046
YFL025C	-0.032865	0.119333	-0.0662146	-0.0661364	0.0473466
YFL026W	0.653065	-0.0644276	0.270569	0.228025	0.121485
YFL027C	-0.0470958	0.147206	0.00184584	0.0118551	0.0543184
YFL028C	-0.260531	-0.369506	0.1035	0.00264406	-0.414102
YFL029C	-0.0303183	0.321218	-0.0464613	-0.194885	-0.0434809
YFL030W	-0.0430877	-0.811802	0.0584803	-0.0494423	0.0492752
YFL031W	-0.0527949	-0.216864	-0.0194783	-0.00841045	-0.443376
YFL033C	-0.00583935	0.194855	-0.0425382	0.00945711	0.0612903
YFL034C-A	0.0303741	-0.354087	0.0508423	0.0739746	0.0198717
YFL034C-B	0.0137396	0.151461	-0.0227084	0.0410309	-0.00345707
YFL034W	-0.2215	0.181666	-0.0118203	0.106699	0.118191
YFL036W	0.0467262	-0.239874	0.0792255	0.0504975	0.0631704
YFL037W	0.0250735	0.0937104	-0.0505466	-0.0168352	0.0800724
YFL038C	0.0508547	0.157953	-0.0781412	-0.112866	-0.01756
YFL039C	0.0440048	0.148189	0.00845337	0.0156752	0.162271
YFL040W	-0.201218	0.10365	-0.0646843	-0.117842	-0.134058
YFL041W	-0.00901461	0.280589	-0.0259066	-0.0823793	0.0643182
YFL041W-A	-0.023314	-0.300605	0.00319147	-0.149207	-0.266901
YFL042C	-0.106935	0.212391	-0.0988665	-0.205114	0.0554442
YFL044C	0.102598	0.765697	0.114058	0.150174	0.0365677
YFL045C	-0.00795984	-0.199229	-0.0831037	-0.0976214	-0.100717
YFL046W	0.0102119	0.493092	0.0400314	-0.10405	-0.00632477
YFL047W	0.0230436	-0.0619919	0.139034	0.156876	0.347088
YFL048C	0.064611	-0.00197554	-0.0547419	0.0299301	0.171099
YFL049W	0.0386257	0.151201	-0.0580525	-0.0105066	0.349605
YFL050C	0.0649502	0.210948	0.107802	0.105355	-0.0751822
YFL051C	-0.13038	-0.0101248	0.00417042	-0.0106691	0.101296
YFL052W	0.0383507	-0.0381132	0.130647	0.0527105	0.0891777
YFL053W	-0.119139	0.243473	-0.0617826	0.0322493	0.0161855
YFL054C	0.09761	0.175176	0.116891	0.0154321	0.0164618
YFL055W	0.0547478	0.168621	-0.0918944	0.0151594	0.0256553
YFL056C	-0.179993	0.258613	-0.0703008	0.0218601	-0.059972
YFL059W	0.101138	0.0185494	0.00228405	-0.0340981	-0.154149
YFL060C	-0.0179176	-0.227348	-0.0307422	-0.0563769	-0.279508
YFL061W	0.0163381	-0.131842	0.169781	0.0517616	0.18814
YFL062W	-0.0763307	0.241798	-0.0713401	-0.104018	-0.236164
YFL064C	0.343768	0.157335	0.0575528	-0.0379791	0.144624
YFL065C	0.730115	0.419335	-0.0529978	0.0475945	0.30158
YFL067W	0.836601	0.853333	0.416845	0.172364	0.603801
YFL068W	0.12437	0.187011	-0.0334589	-0.111254	-0.0104113
YFR001W	-0.0923586	-1.04492	0.120342	0.237098	0.138592
YFR002W	0.0388284	-0.067728	0.0441332	0.0642161	0.0330691
YFR003C	-0.132899	0.870039	-0.206912	-0.286371	-0.160207
YFR004W	0.0178008	0.554659	-0.0779123	-0.0503378	0.148011
YFR005C	-0.0524225	-0.284904	-0.0622721	-0.0868793	-0.354723
YFR006W	0.00129557	0.0571742	-0.187049	-0.228366	-0.232684
YFR007W	0.0409184	-0.0757322	-0.101011	-0.0913372	-0.162457
YFR008W	-0.145028	-0.00781202	-0.188675	-0.290891	-0.0434122
YFR009W	0.00384998	-0.23231	0.0936561	0.0849609	0.0191498
YFR010W	-0.00565529	0.725296	-0.117058	-0.0601611	0.227119
YFR011C	0.0683637	0.351596	-0.117445	-0.0657697	-0.0550575
YFR012W	0.10279	-0.145225	-0.10338	-0.138069	-0.110807
YFR012W-A	0.25056	0.312608	0.052202	0.127323	0.169333
YFR013W	0.0813656	0.123425	0.107112	0.0559287	0.33727
YFR014C	0.0111647	-0.219769	0.0315866	-0.0706577	-0.130249
YFR015C	0.0833461	0.153083	0.032829	-0.733171	-0.0302413
YFR016C	0.0696659	0.205657	-0.127231	-0.129817	0.701636
YFR017C	-0.214738	-0.599596	-0.0653379	-0.249829	-0.202924
YFR018C	-0.0131836	-0.669336	0.0702286	0.188354	-0.0762625
YFR019W	-0.0858731	0.63712	-0.0896831	-0.116249	0.16476
YFR021W	0.0231349	0.32457	0.0989091	0.12468	0.0323057
YFR022W	0.00184441	-0.0156143	-0.0576613	-0.0395081	0.124694
YFR023W	0.25188	0.889506	0.205073	0.249637	0.154814
YFR024C-A	0.0280442	0.382748	-0.232203	-0.280025	0.0355163
YFR025C	-0.0459123	0.174364	-0.0207829	-0.0406475	-1.17362
YFR026C	-0.122282	0.37325	-0.133148	-0.0852263	0.0968709
YFR027W	-0.135508	-0.0208979	-0.21791	-0.365553	0.0680382
YFR028C	0.0791454	-0.13228	0.0951686	0.269565	0.210524
YFR029W	-0.0353906	0.321192	0.0443809	0.131927	0.191905
YFR030W	-0.0524282	-0.174109	0.137679	0.117371	-0.459742
YFR031C	-0.115054	0.297825	-0.0670362	-0.056613	0.0764761
YFR031C-A	0.00666308	0.0180886	0.0275695	0.016315	0.0324447
YFR032C	0.0579166	0.955017	0.17574	-0.135011	-0.105684
YFR032C-A	0.0102282	-0.00938749	0.0138865	0.0458822	0.0273914
YFR032C-B	-0.0961444	-0.280708	0.0939236	0.0639424	-0.343362
YFR033C	-0.151034	0.346006	-0.20996	-0.279755	-0.0531015
YFR034C	-0.204946	-0.149624	-0.113991	0.136073	0.0994864
YFR035C	-0.227611	-0.303104	0.0705996	-0.0555151	-0.85205
YFR036W	0.00522709	-0.0523758	0.176527	0.120216	-0.200985
YFR037C	-0.0160327	0.346944	0.118852	0.144381	0.443913
YFR038W	-0.0924196	0.0820432	0.201729	0.187999	0.0396409
YFR039C	-0.0545459	0.173357	-0.158731	-0.135099	-0.111841
YFR040W	0.0503793	0.00663114	-0.0937676	-0.0697742	0.149432
YFR041C	-0.0429769	-0.106812	-0.206858	-0.272756	-0.128838
YFR042W	0.069663	0.397381	-0.150759	-0.217014	-0.124711
YFR043C	-0.0531726	0.00784826	0.0204635	-0.0361381	-0.299503
YFR044C	0.0389495	-0.105211	-0.0439	-0.0477834	0.00733042
YFR045W	0.0150661	0.546946	-0.111435	-0.273257	-0.0188189
YFR046C	-0.159099	0.556171	-0.0113497	-0.110655	-0.0346196
YFR047C	0.0765948	-0.119052	-0.145916	-0.146883	-0.408978
YFR048W	-0.00145674	-0.00940466	-0.0564656	-0.0270247	-0.0409641
YFR049W	-0.103738	0.0404816	-0.245654	-0.418443	-0.255784
YFR050C	0.11059	0.642556	-0.0777278	-0.0988107	0.184459
YFR051C	-0.00850868	0.0463214	-0.0166349	0.0707579	0.443079
YFR052W	0.113788	0.683166	-0.100096	-0.0450993	0.0799079
YFR053C	-0.55168	2.22678	-0.693623	-0.929758	-0.481935
YFR055W	0.0121455	-0.178418	0.198145	0.404529	0.183909
YFR057W	-0.0757962	0.0472262	0.0383067	0.0247726	0.00568414
YGL001C	-0.00361156	-0.207373	-0.180422	-0.201648	-0.769973
YGL002W	-0.0217533	-0.474888	-0.168649	-0.270422	-0.459216
YGL003C	-0.0513391	-0.0143266	0.02423	0.00465488	-0.116617
YGL004C	-0.0466142	-0.0222213	-0.067651	-0.0729427	-0.0338581
YGL005C	-0.038208	-0.357901	-0.218765	-0.187105	-0.365839
YGL006W	-0.226734	0.548987	-0.363794	-0.421091	-0.14292
YGL006W-A	-0.0772587	0.351049	0.00894356	-0.0624069	-0.0509903
YGL007C-A	-0.0173254	-0.711331	-0.0185497	-0.0604091	-0.614571
YGL008C	0.0983791	0.065927	-0.108119	-0.0243459	0.0722089
YGL009C	0.123518	0.0237708	0.130665	0.381001	0.281731
YGL010W	-0.062253	-0.301495	-0.322858	-0.468334	-0.435802
YGL011C	0.0682778	0.583901	-0.0562911	-0.0530314	-0.337819
YGL012W	-0.0709629	-0.0353069	-0.25263	-0.15731	-0.316428
YGL013C	0.194465	0.956323	-0.147224	-0.0701437	0.412963
YGL014W	0.108639	-0.290941	0.196246	0.24358	0.180766
YGL015C	0.00648379	0.0276982	0.170793	-0.0599409	-0.0527238
YGL016W	0.00274134	-0.721856	-0.0128927	0.103392	-0.0150523
YGL017W	0.03655	-0.447695	0.0140543	0.0404291	-0.297813
YGL018C	0.114749	0.182411	-0.0835829	-0.165999	0.0689073
YGL019W	-0.128935	-0.487722	-0.0855184	-0.0892982	-0.113877
YGL020C	-0.138342	-0.908523	-0.188488	-0.267838	-0.246601
YGL021W	0.0832934	0.14994	-0.109203	-0.113656	0.0562372
YGL022W	-0.0134106	0.0924687	0.0125661	0.022058	0.172032
YGL023C	-0.0286598	-0.0368373	0.0389841	0.0554416	0.237917
YGL025C	-0.0779524	0.202416	0.188763	0.0645566	0.359023
YGL026C	-0.087183	0.00257301	0.112869	0.113946	0.0288677
YGL027C	-0.01056	0.181552	-0.0297861	-0.0215263	-0.0241103
YGL028C	-0.0164099	0.0863233	0.128287	0.036047	0.129803
YGL029W	-0.0783563	-0.225345	0.186007	0.29087	0.197555
YGL030W	0.00903654	-0.021462	-0.0295181	-0.0180035	-0.0577507
YGL031C	0.0102391	0.013134	0.0127363	0.00127554	0.0404167
YGL032C	0.841914	0.148318	0.438671	0.106453	0.213377
YGL033W	0.00306261	-0.0995079	0.0301447	-0.0361603	-0.0230851
YGL035C	0.429235	0.423706	0.387636	0.191542	0.102007
YGL036W	0.157862	0.20572	0.0980473	0.0882225	0.538528
YGL037C	0.0578213	1.11923	-0.657843	-0.843438	-0.204032
YGL038C	-0.10431	0.332379	-0.119277	-0.309841	0.0195498
YGL039W	0.453981	-0.345901	0.673411	0.705876	0.625228
YGL040C	-0.172321	-0.211936	-0.106655	-0.0802479	-0.250924
YGL041C-B	-0.162914	0.137405	0.127358	-0.0706651	-0.404067
YGL043W	-0.0585523	0.417856	0.120692	0.123755	0.241795
YGL044C	-0.164656	0.278684	-0.0293808	-0.0666442	-0.0187411
YGL045W	-0.0389626	0.566988	0.124878	-0.0495033	0.256866
YGL047W	-0.0443406	0.83422	-0.20285	-0.265078	-0.208811
YGL048C	0.00708723	-0.135487	-0.0716367	-0.0271659	0.115914
YGL049C	0.00957298	0.0754929	0.122094	0.0726995	0.576744
YGL050W	-0.0219464	-0.957233	-0.0233779	-0.0723505	-0.444865
YGL051W	0.0282199	-0.203797	0.0811989	0.00249648	-0.79145
YGL053W	0.264436	-0.36078	-0.0954726	-0.0528343	-0.638162
YGL054C	-0.0132866	0.00393057	-0.123219	-0.17296	-0.25325
YGL055W	0.225914	-1.2019	0.221345	0.161167	0.0892539
YGL056C	0.163592	0.428977	0.26172	0.286282	0.341211
YGL057C	0.043071	0.0887508	0.0982215	-0.0582986	-0.109552
YGL058W	0.100428	0.255225	-0.0521274	-0.00183201	0.0739365
YGL059W	-0.540334	-0.430634	0.303164	0.0339301	-0.264295
YGL060W	0.0825839	-0.0285606	0.00153208	0.0864	0.183737
YGL061C	-0.146867	-0.0938911	-0.0988841	-0.191393	-0.151433
YGL062W	-0.0740709	1.20206	-0.166552	-0.171149	0.183566
YGL063W	0.0108051	-0.827704	0.217869	0.333592	0.0333598
YGL064C	0.0770268	0.183642	0.159286	0.185309	0.249353
YGL065C	-0.0770679	-0.00112057	-0.0529828	-0.0931563	-0.268148
YGL066W	-0.143478	0.148168	-0.00761271	0.0587633	0.232762
YGL067W	-0.0060463	0.433655	-0.0331893	0.00254059	0.0974007
YGL068W	-0.0391235	-0.850983	-0.264609	-0.263312	-0.232861
YGL070C	-0.0896163	-0.198249	-0.0649176	-0.155169	-0.436345
YGL071W	-0.0530281	0.894258	0.0034759	0.283152	0.500965
YGL073W	-0.0665908	0.500847	-0.0347164	0.000723839	0.225031
YGL075C	0.00247121	-0.021945	-0.17257	-0.147983	-0.104621
YGL076C	-0.0012455	-0.0226049	-0.00606346	-0.0124526	-0.0284801
YGL077C	-0.024497	-0.125243	0.0270324	0.149698	-0.0192599
YGL078C	0.142055	-0.343724	0.343456	0.338034	0.267026
YGL079W	0.00235558	0.484088	-0.0548735	-0.201528	-0.0918884
YGL080W	0.209741	0.025116	0.00814819	-0.0540848	-0.0149465
YGL081W	0.064419	1.11038	0.123151	0.0101285	-0.0724092
YGL082W	0.0412974	0.182539	-0.0563025	-0.0383058	0.158546
YGL083W	-0.0167153	0.176591	0.153528	0.258586	0.353214
YGL084C	-0.0461936	0.261049	-0.136658	-0.126255	0.158456
YGL085W	-0.0930061	0.113852	-0.146864	-0.172745	-0.467879
YGL086W	-0.0957756	0.605744	-0.0518389	-0.00565195	0.255223
YGL087C	0.0856929	0.44331	-0.076817	-0.0801845	-0.0330482
YGL089C	0.411155	-1.28182	0.303073	0.314109	0.232621
YGL090W	0.0443602	-0.139614	0.14214	0.0486071	-0.163939
YGL091C	-0.0176325	0.261494	-0.0372229	0.0068531	-0.27365
YGL092W	0.0198789	0.130092	0.145324	0.16541	-0.00529003
YGL093W	-0.0861545	0.907144	-0.02879	-0.0623055	0.123945
YGL094C	0.00356007	0.385458	-0.0386987	-0.00395823	0.393293
YGL095C	-0.000253201	-0.0926056	-0.0401111	0.0485396	0.210909
YGL096W	0.153204	1.07574	0.135299	0.0652015	0.205692
YGL097W	0.0338144	-0.038795	0.165978	0.194528	0.0105505
YGL098W	0.0261383	-0.0437486	-0.0193028	-0.207621	-0.205201
YGL099W	0.0490813	0.00900078	0.197184	0.316087	0.383296
YGL100W	-0.0126266	-0.280847	0.0263829	0.00566912	-0.147051
YGL101W	-0.0185494	-0.498282	0.00726604	0.0259752	-0.130245
YGL103W	-0.000314713	0.00257921	-0.00247574	-0.00416994	0.0206394
YGL104C	-0.15558	0.388916	-0.259934	-0.345846	-0.173146
YGL105W	0.0425129	-0.000817776	0.0188994	0.0911751	0.293522
YGL106W	0.0879998	-0.0835595	-0.0201955	-0.145861	-0.0857325
YGL107C	-0.0123425	-0.128886	0.0442481	0.0640302	0.165479
YGL108C	-0.0266294	0.22646	-0.0211167	-0.259496	0.0992641
YGL110C	0.0841918	0.216384	0.117064	0.233661	0.349416
YGL111W	0.0114212	0.00351572	0.204292	0.298383	0.145067
YGL112C	-0.000760555	-0.103851	0.0191131	0.136554	0.135757
YGL113W	0.304846	0.15798	0.0783985	0.117109	0.384609
YGL114W	-0.127016	-0.226289	0.0174913	0.0251913	-0.416349
YGL115W	0.0384893	-0.0893884	0.0170264	0.0297112	0.156179
YGL116W	0.145901	-0.0938349	0.0189452	0.132518	0.108595
YGL117W	-1.0809	-1.09011	0.376542	0.0197983	-1.20408
YGL119W	-0.119159	0.195495	-0.0130525	0.00685835	-0.0924239
YGL120C	0.0598145	-0.0463271	0.260226	0.423538	0.0536022
YGL121C	-0.0447583	-0.017345	-0.0113037	-0.410196	-0.284703
YGL122C	0.0398383	0.48218	0.15714	0.182881	0.222054
YGL123W	-0.0120125	-0.025804	0.00819159	0.00148821	0.0183792
YGL124C	-0.0391476	-0.509583	-0.00922298	-0.12136	-0.412907
YGL125W	-0.114521	0.955092	0.382234	0.53841	0.460368
YGL126W	-0.0762196	-0.715071	0.0150876	-0.0832081	-0.695103
YGL127C	0.116065	-0.00635719	-0.0527248	-0.153037	-0.000338554
YGL128C	0.153472	0.199459	0.09077	0.0208075	-0.0302453
YGL129C	0.0493646	-0.226857	0.0398369	0.0485539	0.280865
YGL130W	-0.010397	0.245584	-0.0168591	0.0200114	-0.0883245
YGL131C	0.260328	0.933407	0.396242	0.284551	0.457275
YGL133W	-0.0753236	0.497469	-0.0953562	-0.126432	0.144303
YGL134W	-0.0227151	0.236135	0.0221219	-0.0729167	-0.167138
YGL135W	-0.0192385	0.0233607	-0.00679493	-0.00479507	0.000357628
YGL136C	-0.0241485	-0.356864	-0.0900939	-0.111001	-0.458545
YGL137W	0.118428	0.242104	0.0764241	0.206426	0.249797
YGL138C	-0.000793219	0.126891	0.0333561	-0.034712	0.00455046
YGL139W	0.0857935	-0.403766	-0.012639	0.0837693	0.347836
YGL140C	-0.0398483	0.0693636	-0.0745983	-0.000166416	0.13784
YGL141W	-0.121259	0.734691	-0.176883	-0.14997	-0.216309
YGL142C	0.138819	-0.178341	0.0782537	-0.101852	-0.0992146
YGL143C	0.166405	0.0735068	0.0980387	0.0742941	0.0354047
YGL144C	0.016995	-0.0349073	0.0976725	0.216236	-0.0952148
YGL145W	0.0722618	0.3603	0.0833964	0.0951443	0.32378
YGL146C	-0.055851	0.027926	-0.00564766	-0.012615	-0.303907
YGL147C	0.0102515	-0.0897093	-0.0491481	-0.0229635	-0.0769954
YGL148W	-0.027844	-0.466877	0.0261507	0.00601482	0.0116825
YGL150C	0.0181851	0.141542	0.0043745	0.0151105	0.330801
YGL151W	-0.039763	0.235072	-0.140635	0.0175042	0.0505433
YGL153W	-0.121346	0.0476413	0.0125098	-0.0411444	-0.101544
YGL154C	-0.090106	-0.109964	0.0258169	-0.0649672	-0.391826
YGL155W	-0.010428	-0.0606265	-0.0213809	-0.0329552	-0.0893087
YGL156W	0.246788	0.733413	0.00527906	-0.202658	-0.2561
YGL157W	-0.0621195	0.439305	-0.00889111	-0.0534348	-0.101726
YGL158W	0.485112	-0.12641	0.207435	0.117142	0.0832686
YGL159W	-0.00454473	-0.0837889	0.226146	0.182965	-0.388658
YGL160W	-0.0355277	0.141809	-0.138521	-0.221905	0.151924
YGL161C	-0.0587382	-0.780344	-0.157246	-0.14273	0.00793266
YGL162W	0.244975	-0.891521	0.392575	0.391513	0.0683527
YGL163C	-0.0918922	0.377806	-0.107465	-0.151561	-0.106086
YGL164C	-0.0790381	-0.0193148	0.0148811	-0.057899	0.0462561
YGL166W	0.0560389	-0.0639558	0.0379624	0.0806394	-0.0513558
YGL167C	0.0123591	-0.0675583	-0.0708652	-0.0109591	0.135041
YGL168W	-0.133803	-0.323529	0.0266285	0.0881236	-0.287436
YGL169W	0.0462203	-0.24767	0.25928	0.347506	0.0673227
YGL170C	0.0577534	0.0537531	0.0902491	0.0261304	-0.0206695
YGL171W	0.0512199	-0.285331	0.302929	0.388223	0.30435
YGL172W	-0.0316672	0.0735884	0.0453897	0.0317736	0.048605
YGL173C	0.000961304	0.199644	0.00311661	0.174116	0.406884
YGL174W	-0.0108023	0.199253	-0.06459	-0.144298	0.0972071
YGL175C	-0.148922	0.125127	0.0168433	-0.102656	-0.16537
YGL176C	0.0284429	0.0671427	0.0717046	0.224131	0.207966
YGL178W	0.206777	0.246368	-0.00266314	0.0729556	0.560246
YGL179C	-0.0338657	-0.53836	-0.0490508	-0.0573645	-0.149396
YGL180W	-0.158595	0.497614	-0.139426	-0.120357	-0.159697
YGL181W	-0.0955491	0.474153	-0.0163867	-0.0599327	0.366347
YGL183C	-0.0185738	0.0272497	0.180052	-0.0200772	-0.0683935
YGL184C	-0.603209	-0.227634	0.466785	0.279034	-1.11428
YGL185C	0.134047	0.687411	-0.109891	-0.08513	-0.0744424
YGL186C	-0.215004	-0.785525	0.0484352	-0.040854	-0.225778
YGL187C	0.135797	-0.379248	-0.319163	-0.547784	-0.285137
YGL188C-A	-0.195169	-0.155376	-0.164413	-0.037149	-0.28127
YGL189C	0.0123041	-0.0663931	-0.0138733	-0.0118966	-0.021564
YGL190C	0.0537205	-0.407863	0.025517	-0.0039444	0.0718074
YGL191W	0.108184	0.380032	-0.00203466	-0.0958376	0.039886
YGL192W	-0.036114	-0.0338393	0.0402901	-0.110004	0.0668272
YGL194C	-0.201726	0.0489283	-0.0074482	-0.0341725	-0.381457
YGL195W	0.0124121	0.0274625	-0.00667048	0.0721655	0.232688
YGL196W	0.162799	-0.101225	-0.00759602	0.0209122	-0.208206
YGL197W	0.0506825	0.180879	-0.018225	-0.123251	0.15445
YGL198W	-0.111452	0.266922	-0.0435901	-0.100418	-0.172947
YGL200C	-0.0165691	0.178835	-0.0382967	-0.0853834	-0.0206847
YGL201C	-0.0324759	-0.13578	-0.0676422	-0.0521703	0.18189
YGL202W	-0.17951	-0.338081	0.0852304	0.143392	0.085012
YGL203C	-0.0530291	0.00401926	-0.0757213	0.0679483	0.0314445
YGL205W	0.117513	0.0731176	-0.00513828	0.78836	0.0589714
YGL206C	-0.00734758	0.318679	-0.132643	-0.026628	0.259656
YGL207W	-0.0909705	-0.217626	-0.118839	0.00225019	0.0200334
YGL208W	0.160072	0.56004	-0.154771	-0.00665236	0.459346
YGL209W	1.09484	0.672853	0.79028	0.717215	0.175727
YGL210W	0.0906043	-0.0280914	-0.031364	-0.0922232	-0.174183
YGL211W	0.0125589	-0.591707	0.0840745	0.259002	-0.080409
YGL212W	0.0840299	0.381575	0.10336	-0.0152311	0.242249
YGL213C	0.0116143	0.0420427	-0.129207	-0.0883493	-0.0906582
YGL215W	0.159079	0.643938	-0.0123463	0.163546	0.261875
YGL216W	-0.100489	0.207665	0.139453	0.143085	0.149655
YGL219C	-0.0136528	0.0816035	-0.054718	-0.100492	0.242763
YGL220W	-0.00172949	0.163538	-0.0843573	-0.134495	-0.280115
YGL221C	0.0233455	0.572184	0.0480976	0.0399141	-0.216328
YGL222C	-0.319395	0.966286	0.0401783	-0.17988	-0.580896
YGL223C	0.0910082	0.274438	0.053422	0.0668297	0.361566
YGL224C	-0.368348	-0.956992	0.296351	0.276712	-0.603199
YGL225W	-0.0195298	0.195546	-0.0119143	-0.018055	0.0427103
YGL226C-A	-0.0300369	-0.1562	-0.21762	-0.193833	-0.2564
YGL226W	-0.206732	-0.210277	-0.268316	-0.396212	-0.580708
YGL227W	-0.0652671	0.248134	-0.243738	-0.28525	0.191985
YGL228W	0.102271	0.0574412	-0.0403285	0.00411987	0.246521
YGL229C	-0.503611	-0.330294	-0.383166	-0.533458	0.133522
YGL230C	0.185036	-0.138935	0.16704	-0.0417845	-0.327713
YGL231C	0.0419931	0.180497	-0.0206075	0.000900745	0.00158882
YGL232W	-0.00872993	0.400547	-0.0753064	-0.00234652	0.207624
YGL233W	0.0231462	-0.256925	-0.0864449	-0.076304	0.208691
YGL234W	0.185901	-0.774236	0.210308	0.174895	0.514197
YGL235W	-0.0969114	-0.0604901	0.0366331	-0.0304691	0.0317273
YGL236C	0.0783091	-0.122912	0.255233	0.279722	0.100677
YGL237C	0.0740085	0.10746	0.140579	-0.0763049	0.373677
YGL238W	0.0817809	0.451447	0.0576906	0.151694	0.29649
YGL240W	0.00264549	0.0382082	0.167441	-0.0803821	0.073782
YGL241W	-0.0833421	0.0411348	0.0163903	0.0682325	-0.00353193
YGL242C	-0.050046	0.746971	-0.183022	-0.299562	-0.139632
YGL243W	-0.0171223	-0.241974	0.056766	0.00139761	-0.181933
YGL244W	-0.101456	0.0954218	-0.0715637	-0.0299091	0.167177
YGL245W	-0.012218	-0.0244031	-0.0241413	0.0360866	0.141458
YGL246C	-0.0122533	-0.328827	0.199443	0.229234	-0.101035
YGL247W	-0.0546803	-0.819445	-0.183761	-0.198741	-0.676793
YGL248W	-0.00843191	0.634714	-0.171235	-0.152041	0.0117321
YGL249W	0.00307155	0.291692	0.261542	-0.0249884	-0.221837
YGL250W	-0.161244	-0.17861	-0.262296	-0.578178	-0.210632
YGL251C	0.141965	0.60587	0.645339	0.478555	0.541528
YGL252C	-0.0326939	0.128551	-0.0532265	-0.0373216	0.122344
YGL253W	0.0485082	0.0350871	-0.0709786	-0.103479	0.116757
YGL254W	0.202188	0.613447	0.341555	0.283449	0.364481
YGL255W	0.26947	-1.44117	0.402541	0.176853	-0.650866
YGL256W	0.0390806	0.141181	0.116028	0.154017	0.230368
YGL257C	-0.0756574	-0.403974	-0.0812306	-0.0444322	-0.270634
[truncated: 3,669 more rows]
