# Supplementary material for: A Comprehensive tRNA Deletion Library Unravels the Genetic Architecture of the tRNA Pool
Source: PLoS Genet. 2014 Jan 16;10(1):e1004084. doi: 10.1371/journal.pgen.1004084 (PMC3894157; doi:10.1371/journal.pgen.1004084)
Supplement: Table S5 — List of primers used to create the tRNA deletion strains. (XLS) [file pgen.1004084.s014.xls]

## Sheet: Primer sets used in this study
tRNA	upTag	Up_primer	DownTag	Down_primer
tA(AGC)D	AAGATACGTCCAGCTTACTC	aattaagtgcaaacatgtaagaaagattctcggtaacgaccatac	ACATTGGAGTAACGTGCTAG	aattcaaatcattttgcgacggcagacacagttggccacgtctgc
tA(AGC)F	ACCACTCACTAAGGAGGATC	agctaatgaaactactaatgtcttgctgtaaagtaaacctgtatc	ACCATATCGTTGAAGTGGAG	atcatttgagttgatagagattatctctatagatagagagatttg
tA(AGC)G	GCCGTCATACTTCCATATTG	tcattagatttacttcattattcttctctattctcccctttcatc	GGACGATTCAGATACCTTTG	tctcagcacccacaccttgcaccagggtccgtttacccatttgag
tA(AGC)K1	ATATGGGAGCCACCCTCTAG	ttaaaagagcttgttatagtaatctaagtggaaatacactaacag	ATCCTCGATGGTAATGTAGG	ccacaaattaagtattgattatcacagtcaacctctttgtatatc
tA(AGC)K2	AAGCTGGCCTAATGGTCTAG	aaaaatatatgatccaattcctaggacatcagaaaatatatctac	AAGACACCAGCCACTGTAGG	ttactgcatgctgtcttttgaagagagtttcattgaaaagtagtg
tA(AGC)L	AGCATGGCGTAACTTTCTAG	ccattctgaaacacaacagacaacaagaaaattgggcgtgtggcg	AAGTGCCATTAAGCTGTAGG	gtgaattgtaatgatcgaataataattggaggttgaagaagttgc
tA(AGC)M1	AGTAATATCTAAGCACCCGC	taaaaatgtatcctacatttatgttttctatacttcttcaaagtc	AATCATCGGTGGCAACGGTC	cttcatgtaacctcgtaaaagacgttatatatgggttagttagcc
tA(AGC)M2	ATATCCTTGGAAGCCTGGGC	tttaaactgatttcactttttacagtggctagaaattacaataag	AATGCGACATCTTAACCCAG	gtaacatttaaagagcattgtgacgatattctgttcttgattaac
tA(UGC)A	AGTACAGACTCACCCAGTAG	ttctaagcacttaccattccttcataagtctagtattgtaatgag	ACTTCAGCTACAGCGTTAGG	ctgatgacagtcagctattcacgaattcaattgtgttggattaac
tA(UGC)E	ACATAACTTTCCAGAAGCGC	tatacggaggtaccccgtgttgagatccaacacatacagaaattc	AACTCTCGTGAATCGTTGTC	gggctgtgattcggtaaactcgcttgcggtctaacaaaaacagag
tA(UGC)G	AAGTGCGCCTAATCGCGTAG	tttttatacgtaacgcagcatctaccgtaaaatcccatagattgc	ATTGTAGCCGACTCACACGG	agttctaaaaggtttagtttaaagtattagcatacgttgtataag
tA(UGC)L	ACTCTAGTGGACATAGGTAG	acagtactaagtagtcaaataatttcctctcctttgtacgcgttt	ATATCTATCGCACCGGACGG	gtcgagttattctagaaattgttaaaaataaaggagaataaaagt
tC(GCA)B	ACAGTCATGGAAGTTAAGGC	accgttctcttatatgtggggctggcactacttcgtataattgac	ACCATTGTCACATAGGGTTC	aagaacatgttgcctttgaggagactgcagcaagaaaaaaagttc
tC(GCA)P1	ATACTTGCGGAAGCTACGGC	tgcgtggataagtgttattattctattgccttaaaactatacaac	ATTACATACGCGCTGGGAAG	caactttcacttttttaagtatataaaaagccgtacaggcgaacg
tC(GCA)P2	AATTTCAGGGAATGGCACGC	ttcatagatgtccaaaatatattgagatattgagatataacattc	AAGAGCCTTGAAGCGTCGTC	tgacaagttttaatcgagatagtttgacgttcgttttttactttg
tD(GUC)G1	ATCACGCCACGATAGGGTAG	aacaatatgatatattgctagttgaaaatcgaacactcgagttac	AGTGATCTACTCCCATACGG	gggttcctttatgttaatattggacgatcttttaaaagttaaaac
tD(GUC)G2	ACTGTACCGAGAGTCTATTG	taactaaaatagtatgctataagagtcacatttcacagatatttc	TGCAGTAGCCGCAGTCTTTG	gaaattagccgtatcagtggtattaacctcttctaagaagagcag
tD(GUC)J4	AGTCTACCCACATGCTTTAG	ttattccaacatatctcaacattaattactcggaacttttttttg	ATTCATCGGACACTTGCCGG	acgatatatgcaaaaagtatgttatatgtaaccgcaacagtagcc
tD(GUC)K	CAACCCTGAGGCGAGATGAT	aacttgaagacatctgcttctgagctgtagaggtaccaattcgac	TAACCGACGGGACCGATGAT	ttcagtttttccgtataaagcgatattacaggaggaataaaaagc
tD(GUC)L1	AGTGCTAATACGGCATAACG	tagtaaaccaacgtatgggattttgggatacatagttttccagtg	ACACTACCTAGATGGAGCGG	atcatccatcagatataagtgaaaaaaagcttctttaatagaagc
tD(GUC)M	AGACCTCAGCTTCAGTAACG	caacagtcctgatgataagttactgtcaaagacataattattatc	ACCTTATGTGTAATGAGCGG	actgaattctactttgtgatgatcaaacaacacccacctggtctg
tD(GUC)O	AACAGTTCCGAAGGCTGAGC	gtatatgaaatgtacattaacgtaaacactcatcttgctaccatc	AACTGTCCTGAAGAGTAGTC	ttgattttttcggcatcacaaagttcgagaacacatcaaatcagc
tE(CUC)D	ATTGATGACCGACCGACACG	ttcattacataatgaacgtttcttttaggtcaaactatcaccaag	ACTTTCCTAGCAGTGAGCGG	agtagcatcacagtgaaacagtaacggtaaatgaatcagcatgtg
tE(CUC)I	AGAACGAAGCGGGCTCAATC	tttactgatatggtaacatgtttttctattcaaatcaagctaatc	AATACTCGCTAAGGTGAGAG	tgacttcatgcgctttagtggtaaaaatactgcctaaatagtccc
tE(UUC)B	AATGCTCGGGAAGGCTACTC	ttcggcaatagaaagccctccagtttaaacttgacatagaaaatc	AGAGACTACCTACCAGCTAG	agtgagctagacgtactgtgttttgagaattgaagtttgtatagc
tE(UUC)C	ATAGCTCATTAACCGGCACG	ttattggaacagttgagttgagtttttatgatgtttttatacacc	ACTGATTTCTAATGGCGCGG	aaatatttggaccggtcaacaatctcagatatagttgaaaaaatc
tE(UUC)E1	AATGACGAGGAAGTTGCTCC	atctttgatatatcatattttgtctaaatatcgtctaccatgatg	AGTCACGATACAGTTACCTC	acatcatattcatatgaggtatgtcaaattatgattgtagccatc
tE(UUC)E3	AACTCAACCTCATGTAGACG	ttgaattgttaacgaatttacaatattcggagccctaaaaaattc	AATTATCGCTCACACGGCGG	ttcaactttttctataattttcatgcatacataaatctgatatcg
tE(UUC)G1	AACTAGCGGGAAGCTCTTGC	gtttttccatatagtaatttacctttgtaatggaatttttccaac	ACATTGACGTAATCGGAGAG	gttcggtgatccttctatgtgcatgcgtcataataacttaactgg
tE(UUC)I	ACTAAGTAGCCATGACGACG	tactgttggtaagcaggtacttcagtaaaaaaccatattaaaccc	AATCCATCGTCACGTTGCGG	agagatatagaaaccttaaacgaaggcaatattcgagcggatatg
tE(UUC)J	GTCAGAGTCATCACCTATTG	ttgttaatttggtaagtagtactattaggtgttgaatattaaccg	CACTGTGATCCAGGGCTTTG	ctagcacaatgatcaactgaattgaggacaaacagataattttcg
tE(UUC)K	ACACACGATGGCTAAGGACG	gttctttaatatttacatgagtaattccattacgtttcaattttc	ACTTTCGCACGACTGATCGG	aacaaaataaaatgagtaacattaacatcacgctagtactgctag
tE(UUC)L	ATATTCGAGCCCATCGGACG	tttggtaaggtatgaaataaaatgcgatatcctccgtagttgtcg	ACGATGTACGCATACCTCGG	cattcggtggaagcttgtttaccacacgatgctttaaaaaaatag
tE(UUC)M	AGTTAGCACCCACATTTGGC	aaaatagaacaattgatatgatcgtttctttaataactcgataag	AATGCGACGTAACTTTGCAG	cgttttattggccatgtttgaccggaaaaaaccttggtcgacgtg
tE(UUC)P	AAAGGAATCTGTCTCAACGC	gccgattaggctgacactttaacaaaattttctgtccaattattg	AGACAGGTCGATAACTCGTC	tattttgacagataagattatgcaacaacttggaagggcggaagg
tF(GAA)D	ATCATGTAGGTAACGTGACG	attgcatatataaaagacagaccacccatgaagttccgtcttatg	ATACATGGCCCAGTTCTCGG	acgtaacgacgctattattaacaatccaaaaattgcgtcactggg
tF(GAA)F	ACAGCAAAGGAAGTTGTCGC	agctagttattatagtcctatagttcctgtaacaatgaatttttc	ACCACTTATGTGAAGCGTTC	atggcactgaaaaaattaaggaccaaccccgaagagcaaaaaatg
tF(GAA)G	AATTCGCACGCAGGTTGACG	tgtcagttcaaacgttatttgattttatccttacgctttatgtgg	AATTGTATAGCAGTCGTCGG	agggcatccctagacagttattattcactaaaaactggaaaaaac
tF(GAA)H1	AAGTAGACTGAACTCCGCGC	cttgacgccaataaacactcaaatgagttatctttttaacatcag	AGTTATACCAGCCGACATTC	gcttttgatctattcagctatgtgccctgtcatgttaggaaatac
tF(GAA)H2	ATGTCAGAGACGGTACTACG	cttaacctattctatgtagatatgaagggaactgataacaaatag	ATACTCTAGGGATATGTCGG	aaactaatgattttaaatcgttaaaaaaatatgcgaattctgtgg
tF(GAA)M	AGGCAGATACGATTAGTACG	tttccatgagaatgggctcgcatcccagagcgcaactaatatatg	AAGATTCGATGACACTTCGG	acccacccgcttctgtgatgctgctcatcaccaaaagaggaaaac
tF(GAA)N	AGACCGCATCCATTGGTACG	tttttccctcagattggaagtgcatcaaaagtaattcctagggac	ACGCCAGATTGCATTAAGGG	gattggaaaagcgagcatcggttgatactgaacacatccacatgc
tF(GAA)P1	ATCAGGTCTGGAAGATTACG	tcctgtattgagtttttagctaaggtggttagagcatagaaattg	ACCTATATTGTGAGACAGGG	ttctttcttcaacttgcaagagttcgtcaattcatggaaaaatac
tF(GAA)P2	AACTGACAGGAAGGCGATCC	actctttaaaagttagacgcttggaccatttataaagcacaagaa	AAGAGTAGTGAAGCGACCTC	ggagcagtcaagttcaagaaccaactttccgcagttggcaggtcg
tG(CCC)D	ATCGAGATCCGAGTACACCG	ctcaagaatttatattaccacaaaacctatgtaagctagatcttc	ACTACCATCGCAGTTGAGGG	tctgttgaagtacgcaattagtggattgctcatccaaatatcttg
tG(CCC)O	AATATACTTGAAGGCGTGGC	attaatagtatataacgtgctgagtcttcccaaattgattgaaac	ATACGAGACCCAGTTCGCAG	aaataacaaaacgtctgaatttcctagtctgttttgcaaaaacag
tG(GCC)C	AGACTATCTCTAATGACCCG	ttgttgcttttctcgaatcatgtatcaagattactagcgcaagtg	ATCACTTATCGCAGGTAGGG	cgaatctcttctattcttatgtaccgttccgccaaatttttcatg
tG(GCC)D1	AAGGATCTTTCAACAGCTCC	tctcgcagaattgttgtcaacagtcttgtattagttgttatccaa	AATTAAGGAGCATGGACCTC	attgtcattcacaataaacactggaaatgagtgcaaagtggaaaa
tG(GCC)E	AAATGGGCTTCAAGATGTCC	atatacgacgaataatattttgtgaatcaagttgatactccaagg	AGACTACTTGAACGATCCTC	aagaattaggctcttcgtattggaattagttgacagttgctcatg
tG(GCC)F1	ACTAATCTTGAATTGGCGGC	aaacattattattgatttatccaaggatagttttcacaagaaaac	ATCGTAAGCCGACGTGACAG	gactagtcttagctagcttactgcagaatatatatttctcttttc
tG(GCC)F2	ACACGACCAGGGATGGAATC	ttaatgttggagctgttgtgaccttattagaacacgaacacttcc	AGATCACTGTAACCGCCGAG	atattaagggaaaatatacgacaatttcgtgttcagaaacttaac
tG(GCC)G1	ATATCTGTTGAAGCGGCCCG	tgtcaagaaccttgacattaccccattgcatgatgcaataatctc	ATCTCGCACGCACTTTAGGG	ttatttttagctattttagttcccatacttggggatggaaaaaac
tG(GCC)G2	ACGAGTACGATAACTGGATC	agataaaacttattcagatctcttcaaccattaagatataatcag	ACCGACTCGTAAGCGATGAG	gtgattttctagagcatgtcaaactttactattcagggaaaaaag
tG(GCC)J1	ACAGGTGAGTAATCTGCCCG	ttgaatacgatggctcgattaaggttcttcatttcaaaaaatatc	AATCCGAGATCATCGACGGG	cagatctggtatagttacaacagaaatgatattgttccagtggac
tG(GCC)J2	ATGATCTCTTAACCGAGCCG	ttattttgtaactgtacacataattgacacgtttaacaattagtg	AAGTCTATATCAGTAGCGGG	tagcttatacaaagacacttcggagttactctaggactatttcag
tG(GCC)O1	AACCGACTAGCAGATAGCCG	cgttaattgaaaggggagcatcaaacaattgtgaccaattaattc	ATATGACCTACGCCATCGGG	tcaaaagttatatacattgcaatgttgaaattaaaaaaattcaac
tG(GCC)O2	ATTATAGTGCCAGACCGCCG	atatcgcttaaatagaggagtggatgctcaggataacatgaaagc	ACTCATTCGAGATGTTCGGG	tcgtgatatctcttgtagagtgaagaaaactatttagaaaatggc
tG(GCC)P1	AACACACTACCACTGGATTG	ataaccacatctatttagtagcagggtgacatgttactcccacac	TATGCGACGCCCGTACTTTG	aaattattcgcaaattaccggaagcgttaacgttacgcccttcag
tG(GCC)P2	TATCCCTACGGCATTGCGTG	tggaacacctaccatcaatagaagtaccacactcatgtaaataac	TTTGCTCCAGTCCGCATGTG	ttggtgaatcatccagagctttagaagggagcaaaaaataaaatc
tG(UCC)G	ATGAGGCGTCGAACTCTTCC	gcctatatatggaaaacgagcttttagagctttcaagttaacccc	AACTGCGTGGAATTTCGCTC	catcagttaatgtcaattcagtcatgatttgcaagatattaggag
tG(UCC)N	AAGCATCGTTAAGGCTGCCG	tcgtcattacagttacaccatccaacacatgggcggttagtgtag	AAATCCACGGTGACGCATGG	gaatggattagggctttatgacttcccagtacaaaataaatgtcg
tG(UCC)O	AAGGCAGACTACTCGATCCG	ttatagtgattgagatcagtttcaccaactaataacaattaaccc	ACTCGTGTGTAATCCGATGG	gatcaaaagccacaaaaaagaatgctccgagaataacctcggcgg
tH(GUG)E2	AGATCGTTATACACTCTCCG	cgtaatacaacagttctccattgaaaagtcgccatcttagtatag	ATACGGTGAGCATACCCTGG	ttagtcaatcacgtcaacctgtctaaaataagacaggtaaaaaag
tH(GUG)G1	ATAGTCCGGGAACTGTATGC	tatgtatataattctgagatattgagtaaacactcaataattacc	AGATTACTCTAACGCCTCAG	ctatgacgaatcaatgacatgactacatttaccaatgtatagtag
tH(GUG)G2	ATAGATGACTACCGCGTCCG	tgagatacaacaaagttcataaagaaattagccatcttagtatag	ACCTGTAGTGTAATAGCTGG	atgatttcttccttctcttggtcgggtttggaaagttgtgcgaga
tH(GUG)H	ATACGTTAGACAGGTCAGCG	ggcttataactcattcaccatcgaatcattgtaaaatcatatgcc	AATTGACCGGCATTCGCTGG	tccaaaaaaaaatacaatttcaaaaaaataaatgccatctcctag
tI(AAU)D	ACTTTAATAGCAGTGGAGCG	gagagtgtgtaattaggtgaaatattaatggttaactttctgttg	ACCGAGTTTATCACATCTGG	agctatttttaacaatagaggagaaaaaataaaaatggtctctag
tI(AAU)E1	ATAAGGCGCTGGAACCCATC	agcatcttccatggtttgttaccttctttccagtaaaagtatttc	AATTATGGCTAAGCGTCGAG	gtacatattggaggcccgcaaagctgagttggcattcattcattc
tI(AAU)E2	ATCCTGATTTAAGGTGAGCG	acgttgctatgatttcataatttatgcaggtttaacacagattac	ACCTCAGTAGGACTCAGTGG	gcagaacgtgctgtgctctcccttttgggcctttttacgattttc
tI(AAU)G	AACACGCAGTAATTCCGAGC	tactctttacacctgtattatcaaactattaatcagtgacttccg	ATAGTACGACCAGGACTCTC	agcaggaaggaccacataagtgaataagtaagtggtggttctatg
tI(AAU)L1	AATACTCTGGGAACAGGCGC	aatagtgttttatttgcaacaatgtcgtcatagtttaatatgtcc	AAGACTGTTGAACCGCATTC	agtaataagtgcaccgtctgtcagacggtcgaatttaaaaataaa
tI(AAU)L2	CGAGAGATGGTACACTATTG	atgtcttatatttatactacaggttatggttttcgtgtgaccttg	CGGACTACTTATCAGCTTTG	acctttattgctgtactacattgaaatacctaggattcgaagaac
tI(AAU)N1	AAGCTCCTGTAACTCTAGCG	acgttggtttggtagtgtggagggacggtggaaaacagataacag	ACATACTTTGCAGGTAGTGG	acatttttacaatctggactaagaaaacttttataaatcacattg
tK(CUU)D1	ATAGTATCGGAACTCGCCGC	tgagaaattatatgtattatccctttttaacctttaaaaggtcac	AACTTTGTGGAATGCTGGTC	ttagaaggttagttttaaacacaaacccgaaaaaaaatttataac
tK(CUU)E1	AAGAGTCATTAACACCTCGC	atacacagacagtataggttaaaccttggaagagattttcccaag	ACACGGCGATAAGTGGCTTC	gaatagcagagctgtcattactgctgatgcttttttcttattttc
tK(CUU)E2	CGTCCGATATGATCTGATTG	atataagtactttactttgctctctaatccctccataagaatcag	GCATGTCAGGCAGACCTTTG	ttaaaatcattatccatgcaagtgtggcataaaagccgtagttag
tK(CUU)F	AAAGCGAACTCATGTTAGCG	atcttttagtgccgagtagccagagattaaaatgccttgttggcg	AACTTTGAGGCATATCGTGG	aaaaaatataggaaaatataggaaaatatgcaaaatagaaacacg
tK(CUU)G1	AATTGATGGGAAGTCCTCGC	aacatcgtgagctatgtttccctgaaatggggacgttttccaacg	AATGATCCCTAAGGCTCTTC	agagcacttttatgtgggactcttagaagggaaatagctctgttc
tK(CUU)G2	ATGAGGACGTTACACACGCG	aaaatatttttgatacatataataattttgaagcctgaatttttc	ATATACCTCTCAGGCGGTGG	tcaacacaagtgtaaaccatatgaatggggttaaatgccttcttc
tK(CUU)G3	ACGTATAGCATAAGGTAGGC	tgtggataatcgagtctatagattcttaattacatattaaacctg	AAGCAACCACTTTCTGCAAG	gggtacggttcatacaaaggaaatttatgtcatcgtgttttaaag
tK(CUU)K	AATGTATCCTAATGGCCGCG	tctattatcgatttctaacggtcgtatcaatctgttgtattacgg	AATGGAACCGGCCTGACATG	acttgtgtttgaacggtgtcggctttagcatcctgttttaaaaag
tK(CUU)M	AGCCTAAGCACACTTTGGGC	cagctcaacatataagaatacaagctgacggtaaataacaataag	AATATGGCCTAATCCTCCAG	tatattttgaatgagaattatgtatgcagcatatttacttgaatc
tK(CUU)P	ACATCGAGGGAATACGACGC	tccaaatattcgttagataaagatgtttcggttttttatttcaac	AGCAGACTCCTTAATTCGTC	acgtgctctttcttggcagcggttaagggaacctgatgatagacc
tK(UUU)D	AGGTAATATACACTCACCGC	caacatgtacaaagtgttggaacggtaaagaccagtgcaaatctg	AACATCTTGTGAAGGAGGTC	aattcatagcttatataaatgacaccaataaattgcacttatttc
tK(UUU)G1	AAGCAGTGGGAAGTCTTATC	atgtatatttaactaaaactattatcgaagaaatccgaagaactc	AATCGACGCTAACGACTGAG	ggatggtgtatatgagccatgtttaatcttggaaaaatagtgaac
tK(UUU)G2	AACGTATCGGAAGCATAGGC	tttactagatagcaagtacaagagagtactacagaaaaaatgaag	AGTTCAACAGTGCGTCCAAG	aagacacctaaaaggaaggacattccattgatggctattgtagcc
tK(UUU)K	ACAGTATGGACAGTTCCGCG	atgggtgtagtgtgatggtggtgaccactatttcgcctttattag	AAAGGCCAGTGGATTACATG	ggtagtctacgcatttcagttctaacttccttccttttctttcac
tK(UUU)L	AATCGACTGTAAGTATCGCG	agtttgatgggttgtctatcttagactggaaaattcgaagaactc	ATTAGGGTCCACTGCCCATG	tatcatacgcgatctaaatttataataggcgtgaagcaaaggaag
tK(UUU)O	ATATAGGCCGCGAACCTTGC	ttactttaaataacctaagttaaatacccactatctatagaaatc	ATTTCAGGACCACGCCAGAG	ccactaatgcttgaagggaattgatagactcgttttatagtgggg
tK(UUU)P	AAGAGTGTCTAAGTCTCGCG	ttggcaatgtacctttttcggaaggtaaacatcaaatatttatag	ACGACCGATTTATACGCATG	gatacaatatgtattgtctttgtttctgcatatttgtaaaacgtg
tL(CAA)A	AAGGATGTCTAACACTCTCC	gtgtccaaatagttaaaacattgtgacccaaatatcacaaataag	ATATGGGTGGAAGCTCCCTC	taatgttggtactttcattcctacgtagattatgaagtataggag
tL(CAA)G1	TGGAGAGCTTTCCGAATGAT	aactgattccaacctatattagtagaaccgaaacatacaaataag	GCCCGATACGTTTACATGAT	ttagtcggcttcaaacgcgggtagcttgatcacagaaccaaaaag
tL(CAA)G2	ATACCCACGGAAGTTGCAGC	ttcgttttagtttagttacaaagtgcttttgccattgcatagacg	ATTGAAGCGGTCGGAATCTC	tcgtggttagtgacgcctggtcggtaaaaagatcattttaaatgg
tL(CAA)G3	GTCCGACGTTAGATCACCTG	gatgaggtaacattacttgtaccgcgctcgctttcaacaaataag	TCCTTTGGCAGAGTGACCTG	aaaaagaaataaaggtgggcctgcccattagcaggaaattggtac
tL(CAA)K	AATTCTCTGTAAGCGCGGCG	aacttaatacatgactgggtatacttgaattctaaaattttcaac	ACCTTATACCGATAGCGATG	tatatcattctggattattcgtcattattgttcattgttgaacac
tL(CAA)L	ATATTCCTAGCACGAGGGCG	aaaaaaacattcattaaaaggttcttttcgtataacttttacaac	ACCTCCTAGAGAGTGGTATG	tgcacgttgtctgacatctgaagaagagtgctaatatgtagcttc
tL(CAA)M	ACAGTTTAGGAAGCTCGTGC	tcccataatgagtttaaattctattcaactcataacaacttatag	AGGCTATACCCATTCTTCAG	ctcaatatttcaacataaaggggcgccctcaaaggaatacgcgag
tL(CAA)N	ATCGAACGTGTGTCAAACGC	tgtgaaagaactaacggttgttgatggacgtatcgttgtctagcg	ATAGCCGACTAACGAGCGTC	tggaatacatattgggttgatttcccaagttctcgctgcaatcag
tL(GAG)G	CATGTAGGCTAATCGGATAG	agcttcacttaaatggcgtatcttccttttataaattgcgtttgc	AGATACAGGACATTCAGCGC	acatagaaaaaaaatgctatcctaacagcctaattcttattgaag
tL(UAA)B1	AATCACTACTCAGGAGGGCG	attcgggtaaaatagggtatttaactggttaccggaaaggtttag	ACCATGAGGCCAGGTTTATG	tgcaattgcatttccctattattctagttaatagtacgttaaatc
tL(UAA)B2	ACATGCCTTGAATTAGGGCG	atttcataaaggtctccggaggagctactaaagaaagagtgctgc	ATCCGACGTTGCAGGAACTG	ttatgtcttagttcatccatcccccctaattcccttcttttaagc
tL(UAA)J	ACAGCGATGGAACTTACGGC	gaacaacgcagggaacggtatttgatgttttcaatgatgtatgac	ATCGTATAATCGGCGTGAAG	aagccgtagacttcatgagtgctttcggtgcagcaaaaagataag
tL(UAA)K	AATTCGCTCTAAGCTGGGCG	aacgtgttgacaacacttcgggagtttccagtaagtaaaatttgt	AGTAGGATAGCCTCCCACTG	aataattcatatccagcctcctcttatggctgcataatggaaagg
tL(UAA)L	ATATGTAGTGAACCGCCCGC	ggatggtgttcgtatcctgtatttccttgttgttgtattatcgac	ATATGATCCTAACTCCGGTC	atcagggctagaatcccgtaaactacatagcacattgtctttgcc
tL(UAA)N	AGCATTCTATTAACCCTGCG	tttgagatacaacaaaaagtataaatctttggagggttggccgag	ATTAGTGCCGACCACGACTG	tctgaaaacgctttgtcttgccattaaagatctggtggccccgac
tL(UAG)J	AAAGGTCTCTGAACTCACTC	aaaagtaaccaatcaatgatatgcgattgtttatgaagtccattc	ACCGCGCTCTAATACTTGAG	agtactgcggcacctctcctaagattcttggaaagatgggaagtg
tL(UAG)L1	AAGATAGTCGCCGAACTCGC	agaaataaatggctaacccaatggcttgtataatccatcgttttc	AGTTAGTCACCAGTCACTTC	agtgaaacaactgtgctaaaatgatacgatctagtaatttatagg
tL(UAG)L2	ATGCTACGGCCACTAGGTTG	atttaatgctataatagacatttaaatccaattcttccaacatac	ACCTGAGTTAAGAGGATGAACT	gtgccatttgccattttgcgatcatgtgacctcaagaaaaagc
tM(CAU)C	AGATGTAGACCACCGTGTCC	aactattcatatatctacgtgaaagcatcagagattgtaatgttg	ACATAGCTTGAAGGGTCCTC	ccggtaattgacgacgtcagttccattattattaatggacagttc
tM(CAU)D	AAGCTCTTCTAACGTCTGCG	cattctgagatgtaacgtctgtacaaaacaaagcttcagtagctc	ATTTGGTCCTCACGCGACTG	gaataaaaaaaagtaccgtgctcggcaaaaatgctccaggggagg
tM(CAU)E	AATATGGGCTAACCCTCATC	attgtgttaataaataaagttaacatccagttctttcaagttggc	AACTGATGCTAACGTAGGAG	tagtctatagcttaaatgattgcgatctgtgttattgttgcgggc
tM(CAU)J1	ATTTACTCCAGAGGCGTGCG	cggtacttttctacaggtctagtattattcctcggttggaacaag	AACGGCACGGCATTTGACTG	taagctagcgacttttcaatgatcgcagattaagtatatatacac
tM(CAU)J3	AACTCTGTGTAACGTGTGCG	gattatagtaggatttcattctaacacagctcagtgtgcaagttg	ATCATAGCGGTGGTAACCTG	agtgttctatattgaggcatactgatcgagaattttcataaggtg
tM(CAU)M	AGGCTACCTACACTTGTGCG	ttctccattgttgcttttattgagtattaaagcatttaatgctag	AAGTACGAGTCATGGACCTG	tagtactacagtaacgtccttcattcattacctttactagcagtg
tM(CAU)O2	AATTATGTCGAACGCGCCGC	aaactgcttatatcaagacttcaaggaatctggtattactcgagc	ATCGTATCACCAGGTCGGTC	tgacgacaatttgttcgaagcgagatattgggctgtcatattagc
tN(GUU)C	ACCCAGTAGTGAACAGGAGC	ggtttctttgacgcagttgtaaaatcatactcgaagggtagttgg	AAGGATTAGTCACACCTCTC	atgacgtgccaggtgatttttccattcgccatgccgggggttgag
tN(GUU)F	AGGCACCATACATTTAACGC	tacgtagtctattccgttttaagagttgcagaactcaaaagtgac	AGACTCGTATAACTCTCGTC	acataaaaactttaatcgatttcagtatggaaaaagatatgatac
tN(GUU)G	AATACGATGGGACATTTGCG	aatgttgaggactaagagagcctatattttctcgagaacatagtc	AGGAGTATTCCATCACCCTG	ctggaggatttcacaaatcttcctccaatgttgctcatttcaagc
tN(GUU)K	ATCGGCCTGTAATCGGATCG	cttacactaattatacatttacaacgtaaatgctccagctcaagc	AAGCTCTGTTAATGGCCCTG	atttgaagccattggcattgtattagaattgatttgtttcttcag
tN(GUU)N2	AAGCGGACTGAACTTTCTGC	gtagatcatggaaatcgaacctttcacgttctgcagaatttaaag	ACCTGTAGAGTAAGTGTCAG	atagcgatttgactgtttgctaccgacaagactatctgaaataag
tN(GUU)O1	AGAAGGTCATCGAACTCCGC	tttctcacaatcttgtgcattgagaactgtgcatcattaagtttc	ACGGACTATACAGTTGTGTC	taaaaaacgccattgtgtgaaatggcccgaaaaaaaagtattggg
tN(GUU)O2	ATAATACGTCTGCAACCGGC	ttatcgtcataataagttcttcattcgttctctaaaacaacaaag	AGCGCACCCATTCGGATAAG	attttcagctcttatgagataactccgacatagcaacagtgtagg
tN(GUU)P	ATGAGAGCTTCCGAACCTCG	tcagatgtggaagcggttttaaagtcccaattcatcattatttgc	ATGATGGGTTCCACTCCCTG	tagactcacaaaacaaattcatttcatcatttggtatttttactc
tP(AGG)C	ATAATGCCGGTCAACGGAGC	tgtatcccagacttcaggcgctgttctgccgggatttttcaaagg	AGTAACGTACCATGTCTCTC	gtaccatttctgccagtagcgacaccacacattgtaaaaacaatg
tP(AGG)N	AATTAGCACTGACGGCCTCG	agcctcacatgcatgttttacgttgtggttgatgatctattgatg	ATTCGTCGTGACAGTCCCTG	tatatttttgcccagggaaaaattttttgcccactaaagatatgc
tP(UGG)A	AACTACTATGAAGCGGGAGC	atgagttacgtacgaaagggagccaaaagcaatctgaccaatttg	AAGGATTCTGAAGTCCAGTC	agtttcacttcttgattatcgctaacactaatggttgaagtactg
tP(UGG)F	ATACTCTCGGAAGGTTGCGC	tgatagaagattccctttaatcactctcctatataaatatttctg	ATAGCACCCTAACTGGATTC	aggaaactactagtcgatcagataagatattatgaccagatatgc
tP(UGG)H	AATGCTCGGTAAGCTCCTCG	ttaattctttatttagaacaccaacagatacatgggcgtgtggtc	AGAGTTTATGCACCCGCCTG	tctcataactgcgtaccgcgcgttcttgcaaagaacaaaaaagtg
tP(UGG)L	GCTACAAACATAAGTGCGGC	cgaacccccagtactagattgttcataatggatcaagttcacaag	CCACCTTGTAGGCAGAGATG	ttagaatcaagaacaaagatggacagcctaagctagtgctttggg
tP(UGG)M	AATATACGATTACGCGCTCG	tttactattcggtgattccttagtggctaagattcacaagttcac	AATTTGGTAGCACGCGCCTG	caccgacttcacttccttaatgaatggtcgtttttgtaatactcc
tP(UGG)N1	ATTATTGTCCCAGGCGCTCG	ccggtattactcgagcccgtaatacaacaaccacacgaaataatc	ATATCTTATAGGAGGGCCTG	gttaggttgattgatgctaaacaaaaaaattccgccctgatggtg
tP(UGG)N2	ACGGCAGTCACCTACTATTG	tttgataacaatttcctgtgagacagaaatcaccataaaataatc	GCATCGTATATCAGGCTTTG	aaaaaatactagaaaaggaataagtgaaacaccacgttgatggtg
tP(UGG)O2	AGACTCTCTTAACTGGCTCG	tgatactcaagactaagtagtcttaacaacaagttaacaagggcg	AGTGATACGGTCCCATCCTG	ccgaccaataggaaataaataatcaaaaataaaaggggcgagctg
tP(UGG)O3	ATATGACCTGAACCGACGGC	ccaacagttctcttcaaccattcgtttttgggactgaggaaaatg	ACCTTTGAAGTGTGCAGAAG	tatgaaactattagtcttttcgttttcgtcgtcatacttacattc
tQ(CUG)M	AGAGTACAGCACCTAGTTCC	tcttaaaaaggttccataaaaccggaagttttagtgtacactaac	ATTTACGCGAGACACGGCTC	agatgagcgattgtatctgtatagaggttggtttctttttcttac
tQ(UUG)B	ATCAGGAGTCGTAATAGTCG	aaaaattgtcagaaataccatcaataaaagggttttatagtgtag	ATATGGTTCGCCACGTCCTG	gcttatttctttcttaactgatgcagcacggctcagccccatatc
tQ(UUG)C	ATAGACCTGGAATCCGTGGC	tactgacatacctcattttgagatacaaaatattacaagaagtcc	AAAGTCGCAGTAATCCGCAG	agaagcgtcttgttaatacttatagagaaaccaccagtagcgttc
tQ(UUG)D1	AGTTATACCGCATCACGTCG	ggtacgaaagaaggttccaatcgtccattttagggtcctatagtg	AACTTAGTATCAGGTGGCTG	agaaaaataaaacaagagggttaaaaaatagaaaaggtcctaccc
tQ(UUG)D3	ACCCTGAGGATAGAGTATTG	gtgcgtgtaatataatcatttctagtcatctctagtcaaagtaac	TTCTTAGGAGCGCCAGTTTG	aaagtgtatatcttaagagcatcgttggctccactctaacacatc
tQ(UUG)E2	AAGGTACTGGAAGCTACTGC	atgagagacaccgggattaaaaaaactatgtgaagaatagtgttg	AATAGCGCCTAAGGGCTCAG	agttctctcttcgtcctctgatggtgggagatctattaaaaatac
tQ(UUG)H	AATCGCTTTCAACGGATCGC	ggatgacgtattcgatcatgattttcagatcgaccagtaagttcc	AGTAGATCCCTCTGAACTTC	ggaccgccatttcgaacggaatttgtgacacaagttcattttagc
tQ(UUG)L	ATAGACACCGGGAATGACGC	aaaaagaagagaacgtcaacaattttaatcgttcgtatcatcaag	AAGCGAGTAGCACGTTCGTC	ataaaaaaaaaactgtaggcacaaaaagcagcatacgtcattcgc
tR(ACG)D	ATACTCGGAGCACTAGGTCG	ctggtatcagcaaatcccgtatttcaataacttcaagaaatcttg	AGGACCGAGCCCTATATCTG	actcttttctatattttaattgtcactaggtataaaaatcaaaag
tR(ACG)J	ATAGAGTTGCCACCCTGTCG	ttgcgacataggcataccttgccctcagagatctttatattcttg	ATTCTTGCACGACGGGTCTG	atttttctcttcaatttatagaatggttgtgttagtgacaaaaag
tR(ACG)K	ATACTCACTGAAGGTCCGGC	caataaatagtgctgatacttagggttctcaatttttaatgtctc	AACATCCAGGTGCGGAACAG	ataatacggcattgtacggcaccaggactggcaacgtagcatttc
tR(ACG)L	ATAGCGGCATCTACCCGAAT	tcgagcccgtaataaaacaaaaacaataaatcttgttcctcgtgg	GTACCTACGATCCTAGACAT	gctccgacaattatgtcgctacccttcagttttgttgaaaatgat
tR(ACG)O	AAGATACCGTAACATGCGGC	tataataataatggatgatgggcattattgggaaataaaactatg	AGGTACTACATCCACTACAG	tatagccctttaaaatagcataaaagacctttgtaatttctattc
tR(CCG)L	CGCCTAAGACCGGATAAAGC	aaatactaggtcagatgaataaagagcaggaatttactatctctg	GCACTTATTAGGAGGCAGATG	ccgagtcagtgcatagaaagaacggaggctacgatgccagcacag
tR(CCU)J	TGCAGTGCGATCATACTTTG	tatgcaacttaggtacctcatatttcttagagttcaaccaagttg	AGACCTACGTCCACGGATT	cagacgatattaccttgcgatgagataatcttaccgcagaaagag
tR(UCU)E	AGACTCGGTGAACCTGACTC	agctataacacgttaatatggtggagtcagctgagaagttttttc	ATCTAAGCCTGCCGAACTAG	atttataatctgccgtatgttctggtatttactggttaggaatag
tR(UCU)G1	AGCACGGTATAGACGTATTG	atactgacgcttctgattttgagattcaacacttccaacaaacag	CGACTAGGACTATCAGTTTG	ggtacgctggcatgtcttaccaatttcaagcttattcaaaaaaag
tR(UCU)K	ACGTGACGAGCACTTTGTCG	tattttcccgcataattagatcatataactgctggaacatcaaac	AATCAGACCGTAGGCCAGTG	cagagaaagacatagttgcatcatcgacacatgcaatatcaaaag
tR(UCU)M1	AGACGGATATACGATCTTCG	ccactagaatgtcatcagatgaaaaagacgaaagaaacatatgac	AGTTTCGAGAGACCTCAGTG	aaatgtttatgtgctacatacaaaacccttcatgatcaaaaactg
tR(UCU)M2	ACATGATAACCCGTACTGGC	taataacatttgtattagtaatatttgtttacccaacaattcaag	ATGGTCATCTAACCTTCCAG	agtacaactaactaaaggaaaatccaactcttcctataaatttag
tS(AGA)A	ACATCAGGTGTAAGTGTTCG	tttgagatacaacaaataacatacaattttggcaacttggccgag	AACCGAGCCTGCCATTAGTG	ccgagttgaagatgagtatgctttgaagaggtgaaatatcatcag
tS(AGA)B	CCCGTATGTTACAGTTCACT	atatttatagataattcataatgacggtttatttattctggtaag	GGCCTAGTTCGCATTTCACT	ttttaccacgtattccattgactttacgtactcttattactgtcc
tS(AGA)D1	AACTAGCACTGTTGTGAAGG	ataatattccagcaggtttacatattcctaggtttgggatatatc	AAGTCATAGGCACCTTCGTG	atttgccaccggagaaaaaccgttaataactcgttacccggagtg
tS(AGA)D2	ACTCACTCAGGTGGATAAGG	tttattaacgtttagatgtgtgtcataatactgcatcatactatc	ACTAGACGTATCAGTAGGTG	cgatccaagcactatttgccatttttgtgccctttcaaattattc
tS(AGA)D3	AATCATTCGGAAGGAGCCGC	aagttatacactatcattactcttctgaagaccagattacaatac	ATAGCGCGATAACGTCGGTC	taagaaacgaatacttgagtgataacgttgttacaccttttaaag
tS(AGA)G	ACTATACGGCCAGATCCAGG	acgtgcacgattagcttcttcaaaccaggaaacagcaatgtatac	ATATACCTCCGCAGTGGGTG	tagtattagcactatttcacgtactgcttctaatactattatcac
tS(AGA)H	AATAGCCTTCAACGTCTAGC	attgacttatactaaggcataagatcctgatattatgcttacgac	AATATGTCTGAAGGGCCGTC	ttactttttctgtagaatgttaattagtttattgcatagaaaatc
tS(AGA)J	ACACTTCTACCATTGGCAGG	ttcccatgccaggtggacagtgttgtccttaaacaaactcaagag	ATTACCGCTCCAGTGTGGTG	ttttactttgaagactgtgcattgtgtatgtacgaaaagaaaggg
tS(AGA)M	TGCGACTCACTCTCATATTG	atgtaattatgtaaccagaaggaatcacaagaaaacagaatacac	TTTCTGGGACGCAGCCTTTG	ccgcatttcgctctcctattatcataacaagcatgagcgcaaaac
tS(CGA)C	ATTCTCCGGCGAGTGTCTGT	gaaacatgtataaaacctaccgctttaaaccataatttcaaatcg	CCCGAGGTCAAAGATGCGAA	tttaatcaacgatgttatttaaaaaaaattaaacgacaccagcag
tS(GCU)F	ATATGCCCTACACGGTCAGG	cattatgtttacaacaaaatagtttacttcattgaacaaaccaag	ACGACTTTAGCATTGTGGTG	tttttttatacactatcacgcacattagggttctttaactttcag
tS(GCU)L	ATAAGTCGTAGGAATGTCGC	tgacacaaaatttggacaatataacgattcatttttagatcgttg	ATACGAGGCACAGGGTCTTC	acgccgaatgcgggaatttttatccgcttttgtcatggagtaaag
tS(GCU)O	ATCCCACGGAGATTCAGAGG	gagtttttaaagtactgttggggtgctcttgctgtgcattgtaag	ACTTCTGACGGATATTGGTG	cttagctatgtgtaaaaattttgtagagatgattcaataaatgtc
tS(UGA)E	TTTATCGCACTGGGCCGAAT	cttatttttatatgtctctgatagtggttcttttttgggaaattc	ATATGGCTGCACCGCGACAT	aagcagttcaactacttttcatgaatgtagcattttcaaggcacc
tS(UGA)I	ATAGTGACGGAACTGTTAGC	tattacgaaaagtatctacaatacttgcttaaataacctacattg	AGGACATCTATAACTCCGTC	tgggtgcgtgatcaccaatctgtgtgaggctgtcgaagatatctg
tS(UGA)P	AATTTCCGCGAAGCGTGAGC	atgtttttaataccttccgttttctaacactaccagattattttg	ATGGAGACCCTAGACACGTC	taaaagaacctggtgctgacatggtggttattgaaaaataatttc
tT(AGU)B	ATACACTTGCCACGGAGAGG	acatttgtataagcaaattcgctacgcgactctcacatcaaaaac	ACCGTTACGAGATGTATGTG	tatatattacatgagtttggtgatcagcttaatttttcagtattc
tT(AGU)C	TATAATCTTGGCGAACGGGC	cattctaccaattttatttgagaccaggtttattcaaccggtaac	TTCTACGATAGCGAGAGATG	atggacgcgaacgcggcggcaacctgggtgtcaccgaataacgtg
tT(AGU)D	AATCATTAGTCACGAGGAGG	agagcttgaaatactctaacttacaatcaaatgaacacaaatcag	ATACCACCCTCAGTAGTGTG	aatcatgctaacgatgacagcggtatcgttgcatacttagaatac
tT(AGU)H	ATTACTCTACGCAGCGGAGG	cactaaatataatctgggtcctatcactattagagcttctatggc	AACTGGTTAGCATCCGTGTG	tagcttcagagggtgatcatcagctacgaattgggaaatcaatgc
tT(AGU)I2	TAGATGCGCCCACCGTATTG	taaatgatatcctttatgcgataatctcatctaccgtaaaatacg	GCACGTAGCCGCATAGTTTG	cattgtcgatacttcttcattcttccgtatttgaaaaagattctc
tT(AGU)J	AATACGACTGAAGGATCGGC	ttgtggaatataaccgttaaaataggtcaggcaaatataaaatag	AACTGAGTCTAATGGACCAG	gaaaaaattttccagtggaattttactcgcgatgactcaagagcg
tT(AGU)N1	AGATTAGTTCAAGCGCCCGC	gattcttatactaactaaagtaagaagattaggatttccatactc	ACCCATTATACAGAGCGGTC	gcaatggggtctgtctcaaatcaccatcaggcatgtttaccgtag
tT(AGU)N2	ACAGGCGACTAATACTACTC	attcgttatatctgacatttgctggatcacagaccgtaataacgg	ACGCAGTCTGTGAACCCTAG	ccatgttcagatatacactatcttaccttttgaataggaatgatg
tT(AGU)O2	AACGCATACTCAGTCGGAGG	ccactctgagaaacaacaaaataacggtttactgcttctatggcc	ACTTTACTCGCAGTCGTGTG	ttaatctaattatttacaagtcaccaatgactgactaaacaattg
tT(CGU)K	ATATCCTATCCCACTGGAGG	taaagtatagcggagccacaaatttagcaggtataaaaattactc	ACTACCGTATCATGGGTGTG	aaaaaagagaggatattactagtaggtaataacagctatgtcgcg
tT(UGU)G2	TAGTGCGATCCATCCTCGTG	cagaaacagtttaagatctgcgtgttccttctgcaagaagaaggg	CGACTCGACTTAGATATGTG	aggggcgcctcaattattaatactgacaaataaaaaggaaactgc
tV(AAC)E1	ACACTTCCTGAACATTGGGC	gagcttcatctccacaatttcatgtgtaaatcttaagaattgtag	AATACGAGCTAAGCGGCCAG	gagattggaagtaaacattgcttagtatgaaaggaatgccctttg
tV(AAC)E2	AAATCGAAGGCACGTTCATC	cattccttctacaaggtatttgtttcttaaatgttcatctccaag	AATGAGTCCTAATCTGGGAG	gaaatagagacagacagagaaacagagttacactttatgcttggc
tV(AAC)G1	ATAGTCTACGCCACGCTAGG	aattttagtggactctcataggactcttgtcctaaacgaaacatc	AGGCTCACCCTACTATATTG	gttagttagcagtatccgcgtaatgccttagacgtttttgatcag
tV(AAC)G2	ATCACTCTTACCAGGCTAGG	ttcatgtgacctattcccctttaattggatcaatcttccaataag	ACGACCCTACTCATGTATTG	attgaaaaaagccttattaatgtaatcttcaaaaaatgatttcgc
tV(AAC)J	AACACGTCGGAAGCTAGTGC	ggtaactttacaatcgattaatttctgctgaaagcccaagctttc	ACAGGCTAACGAGTATTCAG	gtacgcaaagggtggcttgcttataacaataccaggttattcttg
tV(AAC)K1	AACGCAGGTGAACTCCTTGC	tgcactatagatatgactttagatgtccgttattcaacaattaag	ATAGCCGACGTACCAGAGAG	tggtaagaaaaaaacgtcaacgaaaatgacggagatatctgacgg
tV(AAC)K2	AAGCTCGTCGAATAGTTGGC	gtgtaagttgataagtcgcccttgtgtatcgtacaactatgccac	AGATTGCCCTAACCGTGCAG	tgcctctgatgctgtgcgagctcaactgacgagcgtgatgaagcc
tV(AAC)L	GACTGGCACTGATATTCACT	agacataaacaaatatgattaatgtcactttttgcttttttgccg	AACGCTAACTGAGCTTCACT	ttgaatagcagacattttattcatctcgcaatactactacatttc
tV(AAC)M1	ACGCGAATAGTGTTCAAGGC	atttattagtataggttattttagatgcaatttttcaataaaacc	AAGTCATGCTAACCTCGTTC	ctacccagactattcacataaggttaatttatgattgaacagttc
tV(AAC)M2	CAGCTAGTATCAGCGACCTG	tagtccataaaaccataagtataggtccagaccatcacaaataac	GACGTAGATCCAGTTACCTG	aggtgggacgccagacgggcgttaaaaaactttccgtaacggctg
tV(AAC)M3	AAGACGACGTAAGCCCATGC	aacatatttagagaaatgtagcatactctttatacagaattctcc	AGGAGACGTTGATAACTCAG	agatgaatgtttagtttattttcagatcaagtgtttttatttacg
tV(AAC)O	AGATCGACGAGATTTCTAGG	ccggtccggtttagtccttttaatatttcactaaagtttcctcgc	ATATAGCGGACGCCACCTTG	caacatctcccttaatattcgatactcatctttaatactatcagc
tV(UAC)B	AATTTGTGCGAAGCCGCTCC	tgcgtaatgcttttagatgagatatccaatgtatacaactaaccg	AGATGACGCTAACTTACCTC	taaagctactcttttcgaacgcagaagatataatttcattcctag
tV(UAC)D	AAGCGGACTGAACTTTCTGC	tttaatatagcgatattgggattaagtcatttccaatgggtttcc	ACCTGTAGAGTAAGTGTCAG	acgtttatcttggatattgaccacccttatattatggatatgtac
tW(CCA)G1	ACACCACATGAAGGGATTCC	actaggagccgttttaaagatacagctttcggggagacaagtaag	AGACTTAGTGAACGTCGCTC	tacaccgtttccttcatttaaccatccttaaattatcacttgcag
tW(CCA)G2	AGGTACTGCACACTTAACTC	gaatttcggcagacaagtaaaatgttatatcttcgatatttcaag	AACTGTCGCTAACGTGTGAG	agccacttcacgcggttcgcgatatttgtccagcctctttttccg
tW(CCA)J	CCTGATGAGTAATGCGATAG	tgtaagactggattttgtaatgtcacctattagaaaatgttagcc	ACACGATGATAAGCCAGCGC	gacggtattgttacgacgttattggcggctaggaaagagagaatc
tW(CCA)K	ACATTTAGGGAACGCAGAGC	ttgtttgaggtgatctatcctattttaaaacgtgaatattccaag	AAGACCGACTAACTGATCTC	aagaagaaatactttatttagagtgtggagcgctaaatgtatggc
tW(CCA)M	AAATGCTCTTCAACTACGGC	aaccttttattgtggttatattgttatacaggtgtcaatataaac	AGTCTTGAAGTCATCGGAAG	cagcttatagctggtcattgtcgacgataatctcaagcacagggc
tY(GUA)J1	ATGACCACCGGAACTGAAGC	aattatcaaactgttcacaattcactcaaagtcctttcagcaaca	AGAGGTCAGTAACCCTGCTC	gtacggcggccaagagaaatttcatccacattctatttagagcac
tY(GUA)J2	AATCTTACGGAATCGTCTGC	ctttttcaattgtatatgtgttatgtagtatactctttcttcaac	AATGTAACCGCATGGGTCAG	ataactcttcgttaagagcttgaaagaaatatttcaacttgcaag
tY(GUA)M1	ATTCGATGGGAACGATCCGC	acaacattcatataataagggtagtactgacactttattttgaag	ACTCGATTGGAATAGTGGTC	ctaagtgctcattctggctaccttacatctatctataaaacgttc
tY(GUA)M2	AACGACTTGGAACTGCGTGC	catgatattagacggactcataattgaatggttatcagttaattg	ATCGTAGACCCAGGCTTCAG	catagctttactgttgaaaactagaacagtaatacagagaatgtc
